# Supplementary material for: Atf3 mutant mice show reduced axon regeneration and impaired regeneration-associated gene induction after peripheral nerve injury
Source: Open Biol. 2016 Aug 31;6(8):160091. doi: 10.1098/rsob.160091 (PMC5008009; doi:10.1098/rsob.160091)
Supplement: Supp Table 1 [file rsob160091supp2.xlsx]

## Sheet: RMA_normalized_intensities_with
Probe Set ID	Atf3KO-Nu.f-Control_log2	Atf3KO-Nu.f-Lesion_log2	WT-Nu.f-Control_log2	WT-Nu.f-Lesion_log2	Atf3KO-Nu.f-Control_lin	Atf3KO-Nu.f-Lesion_lin	WT-Nu.f-Control_lin	WT-Nu.f-Lesion_lin	Atf3KO Les_vs_Contr	WT-Nu Les_vs_Contr	Atf3_Les_vs_WT_Nu.f_Les	Gene Accession	Gene Symbol	Gene Description		mRNA Accession
10499899	5.16674	12.7058	5.25943	12.9259	35.9206	6680.64	38.3043	7782.08	185.984	203.165	0.858464	NM_009264	Sprr1a	small proline-rich protein 1A		NM_009264
10464471	5.55213	10.7573	5.08635	11.4608	46.9198	1730.9	33.9738	2818.57	36.8907	82.9633	0.614106	NM_010253	Gal	galanin		NM_010253
10467191	5.00052	10.5186	4.87402	10.7221	32.0114	1466.95	29.3241	1689.17	45.8257	57.6035	0.868441	NM_013468	Ankrd1	ankyrin repeat domain 1 (cardiac muscle)		NM_013468
10538247	5.65688	10.9572	5.50581	11.118	50.4533	1988.18	45.4375	2222.52	39.4063	48.9137	0.89456	NM_023456	Npy	neuropeptide Y		NM_023456
10458641	4.07575	8.39458	4.07425	8.892	16.8625	336.528	16.845	475.071	19.9571	28.2024	0.708374	NM_181543	Gpr151	G protein-coupled receptor 151		NM_181543
10361091	5.98285	8.2744	5.93726	10.6484	63.2438	309.629	61.2765	1605.08	4.8958	26.194	0.192906	NM_007498	Atf3	activating transcription factor 3		NM_007498
10568873	5.60062	9.51081	5.32981	9.66673	48.5239	729.522	40.2192	812.784	15.0343	20.2088	0.897559	NM_001291066	Adam8	a disintegrin and metallopeptidase domain 8		NM_001291066
10344149	4.62594	8.13495	4.73991	9.04102	24.6915	281.102	26.7211	526.768	11.3845	19.7136	0.533635	---	---	---		---
10493882	4.54747	7.13307	3.89692	8.12771	23.3843	140.368	14.8967	279.694	6.00264	18.7755	0.501861	NR_003185	Sprr2j-ps	small proline-rich protein 2J, pseudogene		NR_003185
10528154	3.70871	8.21911	3.82916	8.0549	13.0747	297.987	14.2132	265.929	22.7911	18.71	1.12055	ENSMUST00000081735	Gm5152	predicted gene 5152		ENSMUST00000081735
10500938	5.2065	8.16717	5.35099	9.50797	36.9243	287.451	40.8139	728.086	7.78488	17.8392	0.394803	NM_009520	Wnt2b	wingless-type MMTV integration site family, member 2B		NM_009520
10456353	4.93797	6.99055	4.80193	8.91006	30.6533	127.164	27.895	481.054	4.14847	17.2452	0.264345	NM_175012	Grp	gastrin releasing peptide		NM_175012
10607602	4.99015	8.84034	4.84248	8.83499	31.7823	458.362	28.6902	456.665	14.4219	15.9171	1.00372	NM_011147	Ppef1	protein phosphatase with EF hand calcium-binding domain 1		NM_011147
10367582	5.12849	8.50932	5.33928	9.29593	34.9808	364.384	40.4841	628.569	10.4167	15.5263	0.579704	NM_011702	Vip	vasoactive intestinal polypeptide		NM_011702
10598976	4.27288	9.14235	4.78994	8.55948	19.3315	565.096	27.664	377.277	29.232	13.6378	1.49783	NM_001044384	Timp1	tissue inhibitor of metalloproteinase 1		NM_001044384
10519652	4.85684	8.79724	5.03892	8.79373	28.9772	444.871	32.8749	443.787	15.3525	13.4993	1.00244	NM_001177510	4933402N22Rik	RIKEN cDNA 4933402N22 gene		NM_001177510
10519688	5.11029	8.9484	5.27135	8.92403	34.5422	494.011	38.6221	485.735	14.3016	12.5766	1.01704	NM_001177510	4933402N22Rik	RIKEN cDNA 4933402N22 gene		NM_001177510
10525989	4.96913	8.11013	4.97757	8.59084	31.3226	276.307	31.5064	385.567	8.82133	12.2377	0.716627	NM_001081342	Gpr133	G protein-coupled receptor 133		NM_001081342
10457640	7.7733	11.1249	7.65306	11.2031	218.775	2233.25	201.28	2357.61	10.208	11.7131	0.947252	NM_016740	S100a11	S100 calcium binding protein A11 (calgizzarin)		NM_016740
10493990	7.68407	11.1115	7.62429	11.1637	205.653	2212.59	197.305	2294.06	10.7589	11.627	0.964485	NM_016740	S100a11	S100 calcium binding protein A11 (calgizzarin)		NM_016740
10519661	4.54015	7.94015	4.46133	7.99717	23.2659	245.597	22.0289	255.498	10.5561	11.5983	0.961246	NM_001037919	Gm6460	predicted gene 6460		NM_001037919
10443463	7.04201	10.4015	6.99628	10.4443	131.782	1352.55	127.67	1393.29	10.2635	10.9132	0.970762	NM_001111099	Cdkn1a	cyclin-dependent kinase inhibitor 1A (P21)		NM_001111099
10477717	5.28437	8.72883	5.59394	9.03502	38.972	424.266	48.2995	524.58	10.8864	10.861	0.808773	ENSMUST00000132608	Procr	protein C receptor, endothelial		ENSMUST00000132608
10528183	4.01677	7.18787	4.00068	7.43532	16.1871	145.802	16.0076	173.082	9.00728	10.8125	0.842384	NM_001122661	Speer4e	spermatogenesis associated glutamate (E)-rich protein 4e		NM_001122661
10456400	6.25293	9.96405	6.73497	10.1564	76.2637	998.799	106.519	1141.26	13.0967	10.7141	0.875174	NM_026473	Tubb6	tubulin, beta 6 class V		NM_026473
10404606	7.90395	10.7845	7.6803	11.087	239.512	1763.9	205.116	2175.29	7.36454	10.6051	0.81088	NM_010745	Ly86	lymphocyte antigen 86		NM_010745
10528177	4.17616	7.31112	4.04479	7.41581	18.078	158.806	16.5045	170.758	8.78448	10.3462	0.930003	NM_001122661	Speer4e	spermatogenesis associated glutamate (E)-rich protein 4e		NM_001122661
10519677	4.59104	7.93544	4.63516	7.96388	24.1013	244.796	24.8498	249.671	10.1569	10.0472	0.980474	NM_001037919	Gm6460	predicted gene 6460		NM_001037919
10452815	4.81371	7.79623	4.88615	8.21216	28.1237	222.279	29.5717	296.555	7.90365	10.0283	0.749539	NM_011723	Xdh	xanthine dehydrogenase		NM_011723
10579347	6.07377	8.7343	5.86141	9.13738	67.3577	425.878	58.1381	563.153	6.32263	9.68646	0.756238	NM_023065	Ifi30	interferon gamma inducible protein 30		NM_023065
10485405	4.90522	7.68615	4.99002	8.22254	29.9653	205.95	31.7794	298.697	6.87295	9.39908	0.689495	NM_001039150	Cd44	CD44 antigen		NM_001039150
10367440	7.3531	10.3251	7.29856	10.476	163.494	1282.82	157.43	1424.26	7.84624	9.04698	0.900688	NM_008398	Itga7	integrin alpha 7		NM_008398
10519805	4.30701	7.54036	4.4105	7.58653	19.7942	186.155	21.2664	192.208	9.4045	9.03812	0.968504	NM_001281511	Speer4c	spermatogenesis associated glutamate (E)-rich protein 4c		NM_001281511
10511835	4.13314	6.74742	4.23598	7.32872	17.5468	107.443	18.8433	160.755	6.1232	8.53112	0.668363	NM_021318	Fhl5	four and a half LIM domains 5		NM_021318
10578857	5.97622	9.05079	6.19391	9.26955	62.9537	530.346	73.2073	617.18	8.42437	8.43058	0.859305	NM_001136089	Anxa10	annexin A10		NM_001136089
10340479	6.24296	8.47078	5.93191	9.00323	75.7386	354.781	61.0494	513.146	4.68428	8.40542	0.691383	---	---	---		---
10545130	7.35853	10.3381	7.35121	10.4192	164.112	1294.46	163.281	1369.33	7.8877	8.38633	0.94533	NM_007836	Gadd45a	growth arrest and DNA-damage-inducible 45 alpha		NM_007836
10366707	5.21072	8.5221	5.4509	8.51469	37.0324	367.627	43.7406	365.743	9.92717	8.36165	1.00515	NM_016847	Avpr1a	arginine vasopressin receptor 1A		NM_016847
10351473	3.2198	6.8124	3.56086	6.61371	9.3166	112.392	11.8012	97.9322	12.0636	8.29852	1.14765	NM_001033499	Sh2d1b2	SH2 domain protein 1B2		NM_001033499
10531560	5.00558	7.61153	5.38283	8.41493	32.124	195.569	41.7247	341.308	6.08794	8.18	0.572998	NM_133738	Antxr2	anthrax toxin receptor 2		NM_133738
10519644	4.6483	7.89915	4.85058	7.87814	25.0771	238.715	28.8517	235.264	9.51927	8.15426	1.01467	NM_001037919	Gm6460	predicted gene 6460		NM_001037919
10399725	5.4307	8.37666	5.34523	8.36445	43.1325	332.372	40.6513	329.573	7.70585	8.10731	1.00849	NM_009234	Sox11	SRY (sex determining region Y)-box 11		NM_009234
10557862	7.21335	9.61961	6.94695	9.9232	148.4	786.668	123.379	970.918	5.301	7.86942	0.810232	NM_001082960	Itgam	integrin alpha M		NM_001082960
10432640	7.40842	10.1156	7.40246	10.3682	169.886	1109.39	169.185	1321.76	6.53021	7.81248	0.83933	NM_001270537	Bin2	bridging integrator 2		NM_001270537
10349157	4.505	6.12786	4.26842	7.23349	22.706	69.9307	19.2718	150.487	3.07983	7.80867	0.464696	NM_001174170	Serpinb2	serine (or cysteine) peptidase inhibitor, clade B, member 2		NM_001174170
10494817	5.06688	7.17942	4.98866	7.92536	33.5184	144.951	31.7495	243.092	4.32451	7.65657	0.596279	NM_001112698	Ngf	nerve growth factor		NM_001112698
10364262	5.77463	7.64758	5.31014	8.19024	54.744	200.516	39.6746	292.085	3.6628	7.36201	0.686501	NM_008404	Itgb2	integrin beta 2		NM_008404
10461723	4.85442	7.3739	4.82328	7.69982	28.9285	165.869	28.3108	207.911	5.73377	7.34386	0.79779	NM_026640	Fam111a	family with sequence similarity 111, member A		NM_026640
10519671	4.79067	7.89859	4.97076	7.83766	27.6781	238.624	31.3579	228.755	8.62139	7.29497	1.04314	NM_001177510	4933402N22Rik	RIKEN cDNA 4933402N22 gene		NM_001177510
10528191	4.45408	6.97839	4.2938	7.15849	21.9186	126.097	19.6139	142.863	5.75297	7.28379	0.882642	NM_001281511	Speer4c	spermatogenesis associated glutamate (E)-rich protein 4c		NM_001281511
10537146	5.44835	8.70069	5.7292	8.5638	43.6632	416.072	53.0471	378.408	9.52911	7.13343	1.09953	NM_008012	Akr1b8	aldo-keto reductase family 1, member B8		NM_008012
10499189	7.16625	9.49489	6.87937	9.71028	143.633	721.518	117.733	837.694	5.02334	7.1152	0.861314	NM_030707	Fcrls	Fc receptor-like S, scavenger receptor		NM_030707
10500808	8.14202	10.5063	7.94882	10.762	282.482	1454.53	247.078	1736.56	5.14912	7.02841	0.837592	NM_133859	Olfml3	olfactomedin-like 3		NM_133859
10416800	6.11261	7.87101	5.91492	8.67989	69.1957	234.105	60.3348	410.117	3.38323	6.79735	0.570826	NM_201529	Lmo7	LIM domain only 7		NM_201529
10568115	6.30693	8.85544	6.03396	8.79764	79.1727	463.183	65.5245	444.993	5.85029	6.79124	1.04088	NM_080638	Mvp	major vault protein		NM_080638
10571054	5.39403	8.13663	5.36145	8.11556	42.0498	281.429	41.111	277.349	6.69275	6.74634	1.01471	NM_011485	Star	steroidogenic acute regulatory protein		NM_011485
10461423	7.40208	10.0733	7.32881	10.0693	169.141	1077.39	160.765	1074.41	6.36979	6.68313	1.00278	NM_021890	Fads3	fatty acid desaturase 3		NM_021890
10534667	5.29786	8.50193	5.29786	8.01732	39.3381	362.524	39.3381	259.093	9.21559	6.5863	1.39921	NM_008871	Serpine1	serine (or cysteine) peptidase inhibitor, clade E, member 1		NM_008871
10517513	7.21058	9.22675	6.94928	9.66355	148.116	599.141	123.578	810.995	4.04509	6.56262	0.738772	NM_007574	C1qc	complement component 1, q subcomponent, C chain		NM_007574
10359266	5.64357	7.37322	5.41464	8.07946	49.9901	165.791	42.655	270.495	3.31648	6.34147	0.612917	NM_001085376	Pappa2	pappalysin 2		NM_001085376
10389134	4.77258	6.26378	4.39823	7.05992	27.3332	76.8396	21.0863	133.428	2.81122	6.32772	0.575887	NM_172796	Slfn9	schlafen 9		NM_172796
10519815	7.45559	9.41725	7.49707	10.1584	175.532	683.715	180.653	1142.86	3.89509	6.32627	0.59825	NM_001110843	Cacna2d1	calcium channel, voltage-dependent, alpha2/delta subunit 1		NM_001110843
10462565	4.1181	7.01752	4.41408	7.06984	17.3648	129.564	21.3192	134.349	7.46128	6.30179	0.964384	NM_027340	Lipn	lipase, family member N		NM_027340
10398907	6.7356	8.86464	6.48312	9.13247	106.565	466.145	89.4568	561.24	4.37426	6.27387	0.830563	NM_178911	Pld4	phospholipase D family, member 4		NM_178911
10519983	4.69135	7.13022	4.77255	7.4169	25.8367	140.091	27.3325	170.887	5.42217	6.25214	0.819788	NM_008013	Fgl2	fibrinogen-like protein 2		NM_008013
10517165	4.78462	7.30205	5.38228	7.9869	27.5623	157.811	41.7088	253.687	5.7256	6.08233	0.62207	NM_013706	Cd52	CD52 antigen		NM_013706
10556820	6.6515	9.07688	6.63041	9.2022	100.531	540.023	99.0725	589.032	5.37169	5.94546	0.916799	NM_145586	Tmem159	transmembrane protein 159		NM_145586
10540298	8.3026	10.6909	8.1773	10.7467	315.741	1653.06	289.475	1718.22	5.23548	5.93565	0.962074	NM_007697	Chl1	cell adhesion molecule with homology to L1CAM		NM_007697
10498187	4.69307	6.20936	4.58506	7.15111	25.8675	73.9954	24.0017	142.134	2.86056	5.92183	0.520604	NM_177854	Sertm1	serine rich and transmembrane domain containing 1		NM_177854
10461721	6.29349	8.31907	6.29343	8.85458	78.4386	319.367	78.435	462.908	4.07156	5.90181	0.689914	NM_010821	Mpeg1	macrophage expressed gene 1		NM_010821
10519855	7.81551	9.90746	7.97855	10.5297	225.27	960.378	252.222	1478.27	4.26323	5.86098	0.649666	NM_001110843	Cacna2d1	calcium channel, voltage-dependent, alpha2/delta subunit 1		NM_001110843
10453057	5.03588	7.29283	4.7153	7.25236	32.8058	156.805	26.2692	152.468	4.77981	5.80404	1.02845	NM_009994	Cyp1b1	cytochrome P450, family 1, subfamily b, polypeptide 1		NM_009994
10517517	7.66566	9.62984	7.38898	9.9012	203.045	792.268	167.612	956.224	3.90193	5.70498	0.828538	NM_007572	C1qa	complement component 1, q subcomponent, alpha polypeptide		NM_007572
10571214	7.33696	9.62721	7.12253	9.63279	161.676	790.82	139.346	793.889	4.89139	5.69724	0.996135	NM_175136	Rnf122	ring finger protein 122		NM_175136
10412260	5.02756	7.30303	4.99725	7.48968	32.6171	157.918	31.9391	179.73	4.84158	5.62727	0.878642	NM_008046	Fst	follistatin		NM_008046
10469786	4.78913	6.92896	4.54845	7.03749	27.6486	121.85	23.4002	131.37	4.4071	5.61403	0.927534	NM_153511	Il1f9	interleukin 1 family, member 9		NM_153511
10503448	7.69812	10.0486	7.75936	10.1785	207.666	1059.11	216.671	1158.89	5.10007	5.34862	0.913901	NM_019724	Mmp16	matrix metallopeptidase 16		NM_019724
10569707	7.85183	10.315	7.89804	10.3155	231.013	1273.85	238.532	1274.34	5.51419	5.34242	0.999619	NM_001093764	Myadm	myeloid-associated differentiation marker		NM_001093764
10406928	6.60063	8.74082	6.66224	9.06933	97.0482	427.809	101.282	537.205	4.40821	5.30404	0.796361	NM_008533	Cd180	CD180 antigen		NM_008533
10551883	5.62932	7.14614	5.48111	7.88736	49.4988	141.645	44.6663	236.773	2.86159	5.30092	0.598234	NM_011662	Tyrobp	TYRO protein tyrosine kinase binding protein		NM_011662
10343496	6.93025	8.52403	6.32949	8.73447	121.959	368.12	80.4204	425.928	3.01839	5.29627	0.864277	---	---	---		---
10474936	5.60645	7.43131	5.29859	7.69982	48.7202	172.602	39.3582	207.911	3.54273	5.28254	0.830174	NM_016907	Spint1	serine protease inhibitor, Kunitz type 1		NM_016907
10360377	3.74016	4.64844	3.30319	5.70199	13.3628	25.0796	9.87096	52.0559	1.87681	5.27364	0.481782	NM_001204910	AI607873	expressed sequence AI607873		NM_001204910
10360070	6.87382	8.45919	6.50245	8.88774	117.281	351.941	90.6638	473.671	3.00084	5.22448	0.743007	NM_010185	Fcer1g	Fc receptor, IgE, high affinity I, gamma polypeptide		NM_010185
10487937	5.06783	6.97718	5.04803	7.42224	33.5406	125.991	33.0833	171.521	3.75638	5.18451	0.734552	NM_144944	Prokr2	prokineticin receptor 2		NM_144944
10360028	5.92653	7.95485	6.06498	8.42356	60.8222	248.112	66.9485	343.357	4.07931	5.12867	0.722608	NM_001077189	Fcgr2b	Fc receptor, IgG, low affinity IIb		NM_001077189
10458052	7.09112	8.85989	7.23108	9.58177	136.345	464.616	150.236	766.3	3.40765	5.10066	0.606311	NM_013512	Epb4.1l4a	erythrocyte protein band 4.1-like 4a		NM_013512
10554789	5.63002	7.76755	5.70011	8.04759	49.5228	217.904	51.988	264.586	4.40007	5.08937	0.823565	NM_009982	Ctsc	cathepsin C		NM_009982
10395659	5.5838	6.00681	5.41744	7.76436	47.9612	64.303	42.7376	217.423	1.34073	5.08738	0.295751	NM_001198835	Coch	coagulation factor C homolog (Limulus polyphemus)		NM_001198835
10424119	5.86791	9.18756	5.92329	8.25669	58.4007	583.083	60.686	305.852	9.98418	5.03991	1.90642	NM_010930	Nov	nephroblastoma overexpressed gene		NM_010930
10501063	6.42298	8.36027	6.42866	8.76191	85.8047	328.62	86.1431	434.109	3.82986	5.03939	0.756998	NM_007651	Cd53	CD53 antigen		NM_007651
10508663	8.99232	10.8118	8.73877	11.0619	509.282	1797.49	427.201	2137.78	3.52947	5.00416	0.840821	NM_010686	Laptm5	lysosomal-associated protein transmembrane 5		NM_010686
10392943	8.31582	10.6289	8.40856	10.7219	318.649	1583.49	339.804	1688.89	4.96938	4.97018	0.937591	NM_008258	Hn1	hematological and neurological expressed sequence 1		NM_008258
10458314	5.89954	7.68958	5.57555	7.88758	59.6952	206.44	47.6879	236.81	3.45823	4.96583	0.871755	NM_001289591	Tmem173	transmembrane protein 173		NM_001289591
10342889	4.97762	7.35956	5.13943	7.44909	31.5075	164.228	35.2469	174.742	5.21234	4.95766	0.93983	---	---	---		---
10517508	8.5972	10.5774	8.51482	10.8216	387.272	1527.99	365.776	1809.73	3.94552	4.94765	0.844319	NM_009777	C1qb	complement component 1, q subcomponent, beta polypeptide		NM_009777
10548892	5.7222	7.44365	5.45	7.74288	52.7901	174.085	43.7132	214.21	3.29769	4.90035	0.812687	NM_007486	Arhgdib	Rho, GDP dissociation inhibitor (GDI) beta		NM_007486
10439514	9.13935	11.2664	9.02742	11.3086	563.922	2463.27	521.823	2536.44	4.3681	4.86073	0.971153	NM_008083	Gap43	growth associated protein 43		NM_008083
10561702	5.27314	7.09679	5.09324	7.36064	38.6699	136.882	34.1364	164.352	3.53975	4.81455	0.832859	NM_001033525	Kcnk6	potassium inwardly-rectifying channel, subfamily K, member 6		NM_001033525
10495405	5.97171	7.98726	6.0635	8.32398	62.7572	253.749	66.8797	320.456	4.04335	4.79153	0.791839	NM_172685	Slc25a24	solute carrier family 25 (mitochondrial carrier, phosphate carrier), member 24		NM_172685
10547657	4.96693	7.03947	5.3513	7.58422	31.2748	131.551	40.8227	191.901	4.20628	4.70083	0.685514	NM_009779	C3ar1	complement component 3a receptor 1		NM_009779
10495054	7.09525	9.7278	7.15345	9.38532	136.737	847.928	142.365	668.748	6.20118	4.69743	1.26793	NM_001291859	Rhoc	ras homolog gene family, member C		NM_001291859
10494271	8.95139	11.0311	9.12129	11.3529	495.036	2092.61	556.904	2615.53	4.2272	4.69656	0.800071	NM_001267695	Ctss	cathepsin S		NM_001267695
10351825	6.80172	8.90472	6.8643	9.09508	111.563	479.277	116.509	546.879	4.29601	4.69386	0.876386	NM_178598	Tagln2	transgelin 2		NM_178598
10408557	8.20711	10.6332	8.4661	10.6939	295.519	1588.23	353.631	1656.49	5.37437	4.68422	0.958792	NM_025429	Serpinb1a	serine (or cysteine) peptidase inhibitor, clade B, member 1a		NM_025429
10570957	8.00086	9.7691	8.04836	10.2642	256.153	872.555	264.727	1229.78	3.40638	4.64548	0.709518	NM_013834	Sfrp1	secreted frizzled-related protein 1		NM_013834
10477250	5.24902	6.84417	5.02881	7.22655	38.0288	114.895	32.6455	149.764	3.02125	4.58759	0.767169	NM_001172117	Hck	hemopoietic cell kinase		NM_001172117
10544941	6.46103	8.45054	6.41402	8.60451	88.0978	349.837	85.2733	389.238	3.97101	4.56459	0.898774	NM_001025568	Pde1c	phosphodiesterase 1C		NM_001025568
10415081	6.52094	8.35885	6.9993	9.18901	91.833	328.296	127.938	583.672	3.57492	4.56216	0.562466	---	---	---		FJ654110
10520121	6.52094	8.35885	6.9993	9.18901	91.833	328.296	127.938	583.672	3.57492	4.56216	0.562466	---	---	---		FJ654110
10578405	6.52094	8.35885	6.9993	9.18901	91.833	328.296	127.938	583.672	3.57492	4.56216	0.562466	---	---	---		FJ654110
10586076	6.52094	8.35885	6.9993	9.18901	91.833	328.296	127.938	583.672	3.57492	4.56216	0.562466	---	---	---		FJ654110
10590635	4.13735	5.83702	3.88594	6.0738	17.5982	57.1635	14.7838	67.3592	3.24827	4.55629	0.848636	NM_009917	Ccr5	chemokine (C-C motif) receptor 5		NM_009917
10598013	4.13735	5.83702	3.88594	6.0738	17.5982	57.1635	14.7838	67.3592	3.24827	4.55629	0.848636	NM_009917	Ccr5	chemokine (C-C motif) receptor 5		NM_009917
10553559	6.52686	7.95586	6.12227	8.3058	92.2104	248.286	69.6606	316.442	2.6926	4.54263	0.784616	XM_006540827	Siglech	sialic acid binding Ig-like lectin H		XM_006540827
10349108	4.16474	5.37014	3.95787	6.14077	17.9354	41.3593	15.5395	70.5595	2.30602	4.54065	0.586162	NM_009257	Serpinb5	serine (or cysteine) peptidase inhibitor, clade B, member 5		NM_009257
10532744	7.40597	9.11138	7.19233	9.36439	169.597	553.094	146.254	659.116	3.26122	4.50667	0.839145	NM_009151	Selplg	selectin, platelet (p-selectin) ligand		NM_009151
10528821	4.96213	6.94578	4.83603	7.00581	31.171	123.278	28.5621	128.517	3.9549	4.49956	0.95924	NM_001134299	Gm10220	predicted gene 10220		NM_001134299
10444658	7.05218	9.01422	6.9465	9.10872	132.715	517.07	123.34	552.073	3.8961	4.47602	0.936597	NM_033444	Clic1	chloride intracellular channel 1		NM_033444
10357155	6.01329	7.97146	6.00413	8.16331	64.5923	250.985	64.1833	286.682	3.88569	4.46661	0.875483	NM_008381	Inhbb	inhibin beta-B		NM_008381
10512949	7.94266	10.0684	7.94632	10.1016	246.024	1073.68	246.65	1098.75	4.36413	4.45469	0.977183	NM_013454	Abca1	ATP-binding cassette, sub-family A (ABC1), member 1		NM_013454
10387536	5.99717	7.99017	6.12546	8.27478	63.8747	254.263	69.8149	309.712	3.98065	4.43619	0.820964	NM_001291058	Cd68	CD68 antigen		NM_001291058
10527441	7.9914	9.75592	7.86398	10.0106	254.478	864.619	232.967	1031.53	3.39762	4.4278	0.83819	NM_023142	Arpc1b	actin related protein 2/3 complex, subunit 1B		NM_023142
10563178	6.80872	8.26162	6.61343	8.75135	112.106	306.899	97.9132	430.941	2.73757	4.40126	0.71216	ENSMUST00000128823	Cd37	CD37 antigen		ENSMUST00000128823
10404702	6.46077	8.72476	6.57351	8.70909	88.0818	423.073	95.2409	418.502	4.80319	4.39413	1.01092	NM_008105	Gcnt2	glucosaminyl (N-acetyl) transferase 2, I-branching enzyme		NM_008105
10528804	5.76539	7.70149	5.54795	7.68045	54.3947	208.152	46.7842	205.138	3.8267	4.38476	1.01469	NM_001134299	Gm10220	predicted gene 10220		NM_001134299
10468877	4.70251	5.61388	4.72335	6.84659	26.0374	48.9719	26.4163	115.088	1.88083	4.3567	0.425518	---	---	---		---
10384223	5.56657	6.54615	5.52585	7.64506	47.392	93.4519	46.073	200.167	1.97189	4.34455	0.46687	NM_008343	Igfbp3	insulin-like growth factor binding protein 3		NM_008343
10348244	6.13015	7.76616	6.19772	8.30643	70.042	217.694	73.4007	316.581	3.10805	4.31305	0.68764	NM_001110192	Inpp5d	inositol polyphosphate-5-phosphatase D		NM_001110192
10528815	5.97848	7.92582	5.78084	7.88802	63.0523	243.17	54.9803	236.881	3.85663	4.30847	1.02655	NM_001134299	Gm10220	predicted gene 10220		NM_001134299
10501164	7.74394	9.67584	7.86501	9.96972	214.367	817.935	233.133	1002.73	3.81558	4.30112	0.815706	NM_001113529	Csf1	colony stimulating factor 1 (macrophage)		NM_001113529
10563441	6.60884	8.15428	6.54902	8.64646	97.6024	284.895	93.6379	400.724	2.91893	4.2795	0.71095	NM_001146346	Emp3	epithelial membrane protein 3		NM_001146346
10379530	4.8458	6.30391	4.71981	6.80042	28.7562	79.0069	26.3515	111.463	2.74747	4.22984	0.708819	NM_011331	Ccl12	chemokine (C-C motif) ligand 12		NM_011331
10442069	7.78061	9.64511	7.94144	10.0173	219.886	800.697	245.817	1036.34	3.64142	4.2159	0.772621	NM_025681	Lix1	limb expression 1 homolog (chicken)		NM_025681
10587733	6.04155	7.80998	6.10067	8.17552	65.8699	224.409	68.6253	289.119	3.40684	4.21301	0.77618	NM_007801	Ctsh	cathepsin H		NM_007801
10483324	5.79578	7.58904	5.80572	7.87757	55.5524	192.544	55.9366	235.172	3.46599	4.20426	0.818737	NM_001290674	Scn9a	sodium channel, voltage-gated, type IX, alpha		NM_001290674
10351504	6.80328	7.98898	6.55233	8.61732	111.684	254.051	93.8531	392.709	2.27473	4.18429	0.64692	XM_006535833	LOC101056102	MLV-related proviral Env polyprotein-like		XM_006535833
10604763	8.39364	10.0742	8.18261	10.2475	336.308	1078.08	290.543	1215.67	3.20563	4.18415	0.886818	NM_023142	Arpc1b	actin related protein 2/3 complex, subunit 1B		NM_023142
10534202	6.32439	7.92809	6.24538	8.29877	80.1369	243.553	75.8661	314.904	3.03921	4.15078	0.773421	NM_001286037	Ncf1	neutrophil cytosolic factor 1		NM_001286037
10375443	6.38496	8.13319	6.45063	8.49232	83.5727	280.759	87.4646	360.118	3.35945	4.11729	0.779631	NM_134250	Havcr2	hepatitis A virus cellular receptor 2		NM_134250
10568714	5.0347	6.63543	4.83951	6.87988	32.7789	99.4176	28.6312	117.774	3.03297	4.1135	0.844137	NM_001081117	Mki67	antigen identified by monoclonal antibody Ki 67		NM_001081117
10461856	5.9382	8.05338	6.12117	8.16023	61.3165	265.649	69.6076	286.071	4.33242	4.10977	0.92861	NM_008137	Gna14	guanine nucleotide binding protein, alpha 14		NM_008137
10344981	3.74728	6.33447	4.20761	6.24554	13.429	80.6984	18.4764	75.8741	6.00928	4.10654	1.06358	NM_053191	Pi15	peptidase inhibitor 15		NM_053191
10360040	5.8468	7.59021	6.20676	8.24001	57.5523	192.7	73.8621	302.336	3.34827	4.09325	0.637371	NM_010188	Fcgr3	Fc receptor, IgG, low affinity III		NM_010188
10433101	5.67617	7.33393	5.52829	7.55267	51.1327	161.337	46.1509	187.749	3.15525	4.06816	0.859319	NM_030720	Gpr84	G protein-coupled receptor 84		NM_030720
10571399	8.42943	10.3761	8.679	10.6842	344.757	1328.97	409.864	1645.34	3.8548	4.01436	0.807716	NM_178395	Zdhhc2	zinc finger, DHHC domain containing 2		NM_178395
10427336	5.84834	7.58575	5.93448	7.93879	57.6136	192.105	61.1584	245.366	3.33437	4.01197	0.782934	NM_153505	Nckap1l	NCK associated protein 1 like		NM_153505
10528810	5.11936	7.07397	5.01964	7.0154	34.76	134.734	32.4386	129.373	3.87613	3.98826	1.04144	NM_001177579	Gm10471	predicted gene 10471		NM_001177579
10527638	5.95975	7.61278	5.97641	7.96314	62.239	195.738	62.9622	249.542	3.14494	3.96336	0.784389	NM_009663	Alox5ap	arachidonate 5-lipoxygenase activating protein		NM_009663
10342757	4.37772	6.21953	4.56112	6.54774	20.7885	74.5188	23.6066	93.5548	3.58461	3.96307	0.796526	---	---	---		---
10409278	5.60462	7.43637	5.53932	7.51995	48.6586	173.209	46.5053	183.54	3.55968	3.94664	0.943714	NM_017373	Nfil3	nuclear factor, interleukin 3, regulated		NM_017373
10338854	6.48653	8.06953	6.21192	8.19195	89.6684	268.641	74.1267	292.43	2.99593	3.945	0.918651	---	---	---		---
10450374	4.59047	6.48145	4.3962	6.37592	24.0918	89.3534	21.0566	83.051	3.70888	3.94417	1.07589	AK088284	D17H6S56E-5	DNA segment, Chr 17, human D6S56E 5		AK088284
10466210	4.69085	6.08613	4.81088	6.78138	25.8278	67.9373	28.0685	110.001	2.63039	3.91903	0.617603	NM_026835	Ms4a6d	membrane-spanning 4-domains, subfamily A, member 6D		NM_026835
10375145	6.24106	7.86257	6.07412	8.03052	75.639	232.739	67.3741	261.474	3.07696	3.88092	0.890103	NM_010696	Lcp2	lymphocyte cytosolic protein 2		NM_010696
10597743	7.6265	8.95612	7.41345	9.36559	197.608	496.661	170.478	659.667	2.51337	3.8695	0.752896	NM_009987	Cx3cr1	chemokine (C-X3-C motif) receptor 1		NM_009987
10408613	9.18782	11.0254	9.12951	11.0699	583.187	2084.36	560.089	2149.67	3.57409	3.83809	0.969619	NM_023716	Tubb2b	tubulin, beta 2B class IIB		NM_023716
10428698	6.88814	7.96748	6.74628	8.68667	118.451	250.295	107.358	412.047	2.11307	3.83808	0.607442	NM_016667	Sntb1	syntrophin, basic 1		NM_016667
10508392	7.18436	9.18533	7.20029	9.13918	145.449	582.182	147.063	563.853	4.00267	3.83408	1.03251	NM_029219	Rnf19b	ring finger protein 19B		NM_029219
10483326	6.64475	8.35911	6.57746	8.51281	100.062	328.353	95.502	365.269	3.28149	3.82472	0.898936	NM_001290674	Scn9a	sodium channel, voltage-gated, type IX, alpha		NM_001290674
10359851	8.84105	10.6889	8.86903	10.7899	458.585	1650.7	467.567	1770.45	3.59954	3.78652	0.932361	NM_030724	Uck2	uridine-cytidine kinase 2		NM_030724
10456071	8.87414	10.47	8.81596	10.7245	469.225	1418.34	450.68	1692	3.02273	3.75432	0.838266	NM_001037859	Csf1r	colony stimulating factor 1 receptor		NM_001037859
10344326	4.68432	3.48565	2.94405	4.85022	25.7111	11.2017	7.69569	28.8445	0.435677	3.74814	0.388349	---	---	---		---
10425092	6.02639	7.65211	5.86098	7.76052	65.1814	201.148	58.1209	216.844	3.08597	3.73092	0.927612	AK220198	Cyth4	cytohesin 4		AK220198
10536845	5.7781	6.22121	5.63866	7.5374	54.8758	74.6052	49.8204	185.773	1.35953	3.72885	0.401594	NM_001081185	Flnc	filamin C, gamma		NM_001081185
10532741	6.64085	8.12571	6.54009	8.43574	99.7921	279.307	93.0602	346.266	2.79889	3.72088	0.806627	NM_146162	Tmem119	transmembrane protein 119		NM_146162
10546891	7.48721	9.26459	7.45353	9.33669	179.422	615.063	175.281	646.581	3.42803	3.68883	0.951254	NM_133926	Camk1	calcium/calmodulin-dependent protein kinase I		NM_133926
10596492	6.95653	8.48377	6.76748	8.65046	124.201	357.988	108.947	401.835	2.88232	3.68836	0.890882	NM_145619	Parp3	poly (ADP-ribose) polymerase family, member 3		NM_145619
10460237	6.49489	7.66714	6.20101	8.08345	90.19	203.255	73.5684	271.245	2.25363	3.68697	0.74934	NM_001161428	Unc93b1	unc-93 homolog B1 (C. elegans)		NM_001161428
10601385	4.95398	6.74752	5.13302	7.01451	30.9953	107.45	35.0907	129.294	3.46665	3.68456	0.83105	NM_205820	Tlr13	toll-like receptor 13		NM_205820
10487588	3.99682	5.17299	3.79374	5.66759	15.9648	36.0765	13.8685	50.8295	2.25976	3.6651	0.709756	NM_010554	Il1a	interleukin 1 alpha		NM_010554
10430372	5.64268	7.55699	5.94441	7.80221	49.9592	188.313	61.5807	223.202	3.76933	3.62455	0.843687	NM_009008	Rac2	RAS-related C3 botulinum substrate 2		NM_009008
10500335	5.76753	7.31036	5.70665	7.56076	54.4754	158.722	52.2243	188.806	2.91364	3.61529	0.84066	NM_010186	Fcgr1	Fc receptor, IgG, high affinity I		NM_010186
10601659	6.78375	8.52312	6.86644	8.71792	110.182	367.886	116.682	421.07	3.33889	3.60869	0.873693	NM_001083895	Srpx2	sushi-repeat-containing protein, X-linked 2		NM_001083895
10342764	7.01581	8.27725	6.7329	8.58302	129.41	310.242	106.366	383.483	2.39735	3.6053	0.809011	---	---	---		---
10401114	7.15812	8.74314	6.93141	8.77718	142.827	428.498	122.057	438.728	3.00012	3.59446	0.976682	NM_134050	Rab15	RAB15, member RAS oncogene family		NM_134050
10370721	6.34908	8.26177	6.48725	8.33169	81.5202	306.93	89.7131	322.172	3.76508	3.59114	0.952688	NM_183426	Sbno2	strawberry notch homolog 2 (Drosophila)		NM_183426
10359280	5.02183	6.56034	5.05626	6.89619	32.4879	94.3755	33.2724	119.113	2.90494	3.57995	0.792316	NM_001085376	Pappa2	pappalysin 2		NM_001085376
10488147	6.66404	7.90123	6.57758	8.41065	101.409	239.061	95.5099	340.297	2.35739	3.56295	0.702507	NM_001172160	Flrt3	fibronectin leucine rich transmembrane protein 3		NM_001172160
10565958	5.57662	6.53759	5.12837	6.96024	47.7233	92.8987	34.9778	124.521	1.94661	3.56	0.746049	NM_183168	P2ry6	pyrimidinergic receptor P2Y, G-protein coupled, 6		NM_183168
10518300	5.23449	7.1647	5.37509	7.20399	37.6478	143.479	41.5016	147.44	3.81109	3.55264	0.973134	NM_011610	Tnfrsf1b	tumor necrosis factor receptor superfamily, member 1b		NM_011610
10566358	6.39379	7.09193	6.01583	7.83733	84.0856	136.422	64.7061	228.703	1.62242	3.53448	0.596503	NM_009099	Trim30a	tripartite motif-containing 30A		NM_009099
10446282	5.29195	6.75424	5.12864	6.95007	39.1775	107.951	34.9843	123.646	2.75544	3.53432	0.873069	NM_010130	Emr1	EGF-like module containing, mucin-like, hormone receptor-like sequence 1		NM_010130
10562709	6.4319	8.10721	6.76688	8.58526	86.3365	275.748	108.901	384.078	3.19388	3.52684	0.717949	NM_001111058	Cd33	CD33 antigen		NM_001111058
10359849	5.84365	7.66032	5.87402	7.67958	57.4266	202.295	58.6486	205.014	3.52267	3.49564	0.986737	XM_006497039	Uck2	uridine-cytidine kinase 2		XM_006497039
10550906	5.44227	6.76748	5.07489	6.87924	43.4796	108.947	33.7049	117.722	2.5057	3.49272	0.925461	BC010309	Plaur	plasminogen activator, urokinase receptor		BC010309
10390186	5.79293	7.27115	5.71224	7.5087	55.4427	154.467	52.4271	182.114	2.78606	3.47366	0.848189	NM_001163464	Abi3	ABI gene family, member 3		NM_001163464
10607870	4.53915	5.80953	4.32144	6.11735	23.2498	56.0845	19.9933	69.4232	2.41225	3.47233	0.807863	NM_001290755	Tlr7	toll-like receptor 7		NM_001290755
10440522	7.06504	9.19637	7.21008	9.00058	133.902	586.657	148.065	512.205	4.38122	3.45934	1.14536	NM_009621	Adamts1	a disintegrin-like and metallopeptidase (reprolysin type) with thrombospondin type 1 motif, 1		NM_009621
10496023	4.98001	6.11561	5.09943	6.88819	31.5597	69.3396	34.2833	118.455	2.19709	3.45517	0.585368	NM_009811	Casp6	caspase 6		NM_009811
10473809	5.84574	7.31538	5.77574	7.56033	57.5101	159.275	54.786	188.75	2.76951	3.44521	0.843843	NM_011355	Spi1	spleen focus forming virus (SFFV) proviral integration oncogene		NM_011355
10399924	5.08777	6.21309	5.01982	6.79994	34.0071	74.1866	32.4426	111.426	2.1815	3.43456	0.665792	NM_001146200	Pik3cg	phosphoinositide-3-kinase, catalytic, gamma polypeptide		NM_001146200
10502156	4.84509	6.62093	4.86892	6.63528	28.7419	98.4233	29.2208	99.4077	3.42438	3.40195	0.990098	NM_001293644	Ccdc109b	coiled-coil domain containing 109B		NM_001293644
10385118	4.94996	6.05826	4.71223	6.47458	30.9091	66.6376	26.2134	88.9287	2.15592	3.3925	0.749337	NM_033374	Dock2	dedicator of cyto-kinesis 2		NM_033374
10447502	6.25	7.3701	6.19342	7.9486	76.1092	165.432	73.1822	247.039	2.17362	3.37567	0.669659	NM_009625	Adcyap1	adenylate cyclase activating polypeptide 1		NM_009625
10554017	6.21714	8.10597	6.1857	7.94061	74.3954	275.512	72.7914	245.675	3.70335	3.37506	1.12145	NM_001191001	Lins	lines homolog (Drosophila)		NM_001191001
10471555	7.02515	9.12826	7.18864	8.9407	130.25	559.603	145.88	491.381	4.29636	3.36838	1.13884	NM_011923	Angptl2	angiopoietin-like 2		NM_011923
10388902	7.5266	9.00301	7.35222	9.0981	184.388	513.068	163.395	548.025	2.78255	3.35398	0.936213	NM_001159301	Lgals9	lectin, galactose binding, soluble 9		NM_001159301
10503098	6.17357	7.55981	6.29749	8.03844	72.1822	188.682	78.6564	262.913	2.61397	3.34255	0.71766	NM_001111096	Lyn	Yamaguchi sarcoma viral (v-yes-1) oncogene homolog		NM_001111096
10545101	6.23858	7.41047	6.10999	7.84978	75.5092	170.128	69.0702	230.685	2.25307	3.33987	0.737488	NM_019455	Hpgds	hematopoietic prostaglandin D synthase		NM_019455
10461558	5.54208	7.07175	5.55461	7.28248	46.5943	134.526	47.0007	155.684	2.88718	3.31238	0.864098	NM_023044	Slc15a3	solute carrier family 15, member 3		NM_023044
10450242	7.1537	8.60726	6.83656	8.56217	142.39	389.982	114.29	377.982	2.73883	3.30721	1.03175	NM_009780	C4b	complement component 4B (Chido blood group)		NM_009780
10390707	4.27203	5.95216	4.40161	6.12494	19.32	61.9126	21.1357	69.7897	3.20458	3.30199	0.887132	NM_011623	Top2a	topoisomerase (DNA) II alpha		NM_011623
10569057	7.7706	9.09389	7.61311	9.33554	218.365	546.431	195.783	646.067	2.50237	3.29991	0.84578	NM_001172100	Rnh1	ribonuclease/angiogenin inhibitor 1		NM_001172100
10450800	4.32193	5.83759	4.17656	5.89659	20.0001	57.186	18.083	59.5733	2.85929	3.29444	0.959927	NM_001024134	Trim15	tripartite motif-containing 15		NM_001024134
10405211	6.56329	8.1442	6.46145	8.17777	94.5686	282.911	88.1234	289.571	2.99159	3.28597	0.977	NM_011817	Gadd45g	growth arrest and DNA-damage-inducible 45 gamma		NM_011817
10342859	4.14075	3.79102	3.56092	5.2767	17.6396	13.8423	11.8017	38.7654	0.784729	3.28475	0.357079	---	---	---		---
10414360	5.53127	6.71663	5.20317	6.9157	46.2463	105.174	36.8393	120.735	2.2742	3.27736	0.871108	NM_001145953	Lgals3	lectin, galactose binding, soluble 3		NM_001145953
10358339	6.23529	7.39586	6.19355	7.90382	75.3371	168.413	73.1888	239.49	2.23546	3.27222	0.703215	NM_009888	Cfh	complement component factor h		NM_009888
10358224	4.80701	6.5277	5.16405	6.87392	27.9933	92.2643	35.8537	117.289	3.29594	3.27132	0.78664	NM_001111316	Ptprc	protein tyrosine phosphatase, receptor type, C		NM_001111316
10372648	6.16317	7.01089	5.9248	7.62245	71.6635	128.97	60.7495	197.054	1.79966	3.24371	0.654489	NM_017372	Lyz2	lysozyme 2		NM_017372
10339649	6.2574	8.01836	6.34178	8.03803	76.5006	259.278	81.1087	262.839	3.38923	3.24057	0.986453	---	---	---		---
10389151	5.09969	6.35704	4.95769	6.64924	34.2895	81.971	31.0751	100.374	2.39056	3.23004	0.816656	NR_073523	Slfn10-ps	schlafen 10, pseudogene		NR_073523
10381588	9.10554	10.4555	8.99707	10.6779	550.86	1404.14	510.962	1638.25	2.54899	3.20621	0.857097	NM_008175	Grn	granulin		NM_008175
10459071	5.77018	7.15237	5.91976	7.60001	54.5753	142.258	60.5377	194.013	2.60664	3.20484	0.733239	NM_134133	Smim3	small integral membrane protein 3		NM_134133
10341325	6.21899	7.29149	6.25611	7.92056	74.4908	156.66	76.4321	242.285	2.10308	3.16993	0.646594	---	---	---		---
10440993	8.47133	10.0526	8.36273	10.0242	354.916	1062.02	329.179	1041.34	2.9923	3.16344	1.01986	NM_019466	Rcan1	regulator of calcineurin 1		NM_019466
10516765	7.89854	9.20673	7.86472	9.52064	238.615	590.884	233.086	734.511	2.4763	3.15125	0.804458	NM_001253386	Serinc2	serine incorporator 2		NM_001253386
10392825	5.86153	7.03827	5.68012	7.33457	58.1427	131.441	51.2726	161.408	2.26066	3.14804	0.814337	NM_001101656	Gm11710	predicted gene 11710		NM_001101656
10599174	5.89909	7.85877	6.13737	7.79136	59.6766	232.127	70.3933	221.53	3.88975	3.14703	1.04783	NM_133990	Il13ra1	interleukin 13 receptor, alpha 1		NM_133990
10399419	8.8926	10.4803	8.90966	10.5628	475.269	1428.52	480.923	1512.62	3.00571	3.14524	0.944407	NM_023716	Tubb2b	tubulin, beta 2B class IIB		NM_023716
10436456	6.6414	7.84391	6.38745	8.03925	99.83	229.748	83.7172	263.061	2.30139	3.14225	0.873366	NM_011173	Pros1	protein S (alpha)		NM_011173
10522409	9.0064	10.6362	9.05649	10.7058	514.276	1591.49	532.445	1670.18	3.09462	3.13681	0.952882	XR_377016	LOC102637887	uncharacterized LOC102637887		XR_377016
10536483	6.02389	8.06684	6.03541	7.68461	65.0685	268.139	65.5904	205.731	4.12087	3.13659	1.30335	NM_207176	Tes	testis derived transcript		NM_207176
10469695	5.90834	7.08009	5.80872	7.45723	60.0603	135.307	56.0531	175.731	2.25285	3.13508	0.769965	NM_019456	Apbb1ip	amyloid beta (A4) precursor protein-binding, family B, member 1 interacting protein		NM_019456
10562192	8.26821	9.19943	8.12823	9.77204	308.303	587.9	279.795	874.336	1.90689	3.12492	0.672396	XM_006539620	Fxyd5	FXYD domain-containing ion transport regulator 5		XM_006539620
10371959	7.01494	8.3049	6.8637	8.50162	129.332	316.245	116.461	362.444	2.44521	3.11217	0.872533	NM_013508	Elk3	ELK3, member of ETS oncogene family		NM_013508
10346564	6.57326	7.80251	6.62026	8.25279	95.2244	223.249	98.3775	305.027	2.34445	3.10058	0.731898	NM_001080126	Casp8	caspase 8		NM_001080126
10411373	9.11709	10.5319	9.17847	10.8098	555.288	1480.49	579.423	1795.08	2.66617	3.09804	0.824751	NM_010422	Hexb	hexosaminidase B		NM_010422
10339900	4.11818	4.63894	3.90115	5.5236	17.3658	24.915	14.9404	46.0013	1.43471	3.07898	0.541614	---	---	---		---
10482824	7.18767	8.80336	7.29917	8.90891	145.782	446.761	157.496	480.672	3.06458	3.05196	0.92945	NM_001110204	Acvr1	activin A receptor, type 1		NM_001110204
10403352	7.42913	9.29641	7.75338	9.36294	172.342	628.781	215.775	658.455	3.64844	3.05158	0.954933	BC020042	Klf6	Kruppel-like factor 6		BC020042
10404059	6.64584	8.05282	6.55453	8.15399	100.138	265.546	93.9964	284.836	2.65181	3.03028	0.932277	ENSMUST00000040914	Hist1h1c	histone cluster 1, H1c		ENSMUST00000040914
10419744	4.71936	6.12682	4.94177	6.53173	26.3432	69.8805	30.7341	92.5221	2.6527	3.0104	0.755284	NM_001253679	Slc7a7	solute carrier family 7 (cationic amino acid transporter, y+ system), member 7		NM_001253679
10498367	7.19409	8.53604	7.14134	8.72513	146.432	371.197	141.175	423.182	2.53495	2.99756	0.877158	NM_028808	P2ry13	purinergic receptor P2Y, G-protein coupled 13		NM_028808
10498441	6.82499	7.71333	6.8562	8.43885	113.377	209.867	115.857	347.015	1.85105	2.99521	0.604778	NM_177346	Gpr149	G protein-coupled receptor 149		NM_177346
10429128	4.7089	5.99486	4.6559	6.23476	26.1529	63.7726	25.2096	75.3097	2.43845	2.98734	0.846805	NM_001029841	Sla	src-like adaptor		NM_001029841
10339559	7.51371	8.91937	7.39783	8.97183	182.748	484.169	168.644	502.099	2.64938	2.97727	0.964291	---	---	---		---
10519324	5.58571	6.80158	5.50689	7.07679	48.025	111.552	45.4715	134.997	2.3228	2.96883	0.826331	NM_009873	Cdk6	cyclin-dependent kinase 6		NM_009873
10378816	6.99866	7.29793	6.21676	7.78425	127.882	157.36	74.3755	220.441	1.23052	2.96389	0.713843	NM_010484	Slc6a4	solute carrier family 6 (neurotransmitter transporter, serotonin), member 4		NM_010484
10540105	8.78436	10.1735	8.71693	10.2779	440.917	1154.84	420.781	1241.49	2.61918	2.95045	0.930205	NM_028766	Tmem43	transmembrane protein 43		NM_028766
10585398	6.43619	7.69907	6.0058	7.56318	86.5935	207.802	64.2576	189.124	2.39974	2.94321	1.09876	NM_177350	Gldn	gliomedin		NM_177350
10354418	6.08197	7.75688	6.04928	7.59992	67.7415	216.298	66.224	194.001	3.19299	2.92946	1.11494	NM_028696	Nabp1	nucleic acid binding protein 1		NM_028696
10390175	7.37831	9.38961	7.53516	9.08548	166.377	670.742	185.485	543.254	4.03146	2.92884	1.23467	NM_033217	Ngfr	nerve growth factor receptor (TNFR superfamily, member 16)		NM_033217
10422760	5.26582	6.41515	5.18281	6.7312	38.4743	85.3402	36.3229	106.241	2.21811	2.92492	0.803267	NM_001278269	Fyb	FYN binding protein		NM_001278269
10469322	8.7127	10.1008	8.85611	10.4026	419.549	1098.13	463.397	1353.59	2.6174	2.921	0.811273	NM_011701	Vim	vimentin		NM_011701
10346874	4.14429	5.50743	4.01779	5.55803	17.683	45.4884	16.1985	47.1124	2.57244	2.90844	0.96553	ENSMUST00000082678	Gm26457	predicted gene, 26457		ENSMUST00000082678
10392834	6.01073	7.11729	5.84309	7.37757	64.4777	138.841	57.4043	166.291	2.15331	2.89684	0.834924	NM_001101656	Gm11710	predicted gene 11710		NM_001101656
10497831	5.03908	6.16904	4.97338	6.50683	32.8787	71.9556	31.415	90.9393	2.18851	2.89477	0.791249	NM_009828	Ccna2	cyclin A2		NM_009828
10396440	5.67614	6.05846	4.69247	6.22476	51.1316	66.6468	25.8568	74.7894	1.30344	2.89244	0.891126	XM_006516427	Gm5068	predicted gene 5068		XM_006516427
10456357	5.70323	6.91762	5.38593	6.90958	52.1006	120.896	41.8146	120.224	2.32043	2.87517	1.00559	NM_021451	Pmaip1	phorbol-12-myristate-13-acetate-induced protein 1		NM_021451
10559361	5.26222	6.71418	5.09873	6.62069	38.3783	104.996	34.2667	98.4071	2.73581	2.8718	1.06695	NM_008007	Fgf3	fibroblast growth factor 3		NM_008007
10497337	4.75435	4.98151	4.60579	6.12668	26.9899	31.5924	24.349	69.8736	1.17053	2.86967	0.452137	NM_001083957	Car1	carbonic anhydrase 1		NM_001083957
10512470	4.99828	6.35869	4.95281	6.47265	31.9618	82.0645	30.9702	88.8102	2.56758	2.86761	0.924043	NM_001110320	Cd72	CD72 antigen		NM_001110320
10518350	5.88351	6.62903	5.32155	6.84073	59.0356	98.9775	39.9895	114.621	1.67657	2.86628	0.863518	NM_008252	Hmgb2	high mobility group box 2		NM_008252
10394770	7.73012	9.13011	7.75072	9.26595	212.323	560.32	215.377	615.642	2.63899	2.85843	0.910139	NM_013614	Odc1	ornithine decarboxylase, structural 1		NM_013614
10578829	7.27937	8.50167	7.27422	8.78045	155.349	362.457	154.795	439.724	2.33319	2.84068	0.824285	NM_001081390	Palld	palladin, cytoskeletal associated protein		NM_001081390
10348096	7.75027	8.79854	7.76281	9.26681	215.309	445.27	217.19	616.009	2.06805	2.83627	0.722831	NM_001172157	Dis3l2	DIS3 mitotic control homolog (S. cerevisiae)-like 2		NM_001172157
10398075	10.4378	12.2057	10.5921	12.0944	1387.02	4723.56	1543.56	4372.98	3.40556	2.83304	1.08017	NM_009252	Serpina3n	serine (or cysteine) peptidase inhibitor, clade A, member 3N		NM_009252
10471535	6.593	7.74919	6.50694	8.00835	96.5366	215.149	90.9463	257.485	2.22868	2.83118	0.835578	NM_146119	Fam129b	family with sequence similarity 129, member B		NM_146119
10385583	5.57058	6.85793	5.70051	7.20132	47.5237	115.996	52.0024	147.168	2.44079	2.83002	0.788187	NM_008521	Ltc4s	leukotriene C4 synthase		NM_008521
10560655	8.07674	9.50569	7.94423	9.44358	269.986	726.939	246.294	696.309	2.69251	2.82715	1.04399	NM_020486	Bcam	basal cell adhesion molecule		NM_020486
10518352	5.61004	6.18258	5.09868	6.59626	48.8418	72.6341	34.2653	96.7546	1.48713	2.82369	0.750705	ENSMUST00000118441	Gm13160	predicted gene 13160		ENSMUST00000118441
10489246	7.08387	8.10369	6.94292	8.43688	135.662	275.076	123.034	346.541	2.02767	2.81662	0.793778	NM_010658	Mafb	v-maf musculoaponeurotic fibrosarcoma oncogene family, protein B (avian)		NM_010658
10425066	4.88278	5.7179	4.70243	6.19123	29.5028	52.633	26.0359	73.0713	1.784	2.80656	0.720296	NM_007780	Csf2rb	colony stimulating factor 2 receptor, beta, low-affinity (granulocyte-macrophage)		NM_007780
10410995	9.21085	10.5813	9.26663	10.7528	592.575	1532.15	615.934	1725.47	2.58558	2.80138	0.887962	NM_009027	Rasgrf2	RAS protein-specific guanine nucleotide-releasing factor 2		NM_009027
10472893	6.36581	7.3762	6.21829	7.70311	82.4706	166.133	74.4546	208.385	2.01446	2.79882	0.797242	NM_023057	Zak	sterile alpha motif and leucine zipper containing kinase AZK		NM_023057
10389719	8.91635	10.4962	8.92967	10.4134	483.156	1444.37	487.639	1363.75	2.98944	2.79663	1.05912	NM_029023	Scpep1	serine carboxypeptidase 1		NM_029023
10361055	6.22364	6.96288	5.80798	7.29	74.7313	124.748	56.0243	156.498	1.66929	2.79339	0.797126	NM_144879	Vash2	vasohibin 2		NM_144879
10567043	6.03015	7.39722	6.02468	7.50454	65.3518	168.572	65.1043	181.59	2.57946	2.78921	0.928315	NM_025846	Rras2	related RAS viral (r-ras) oncogene homolog 2		NM_025846
10494405	8.29653	9.25358	8.06116	9.53633	314.416	610.385	267.086	742.545	1.94133	2.78017	0.822018	NM_054045	Hist2h3c2	histone cluster 2, H3c2		NM_054045
10382106	4.25775	5.41407	4.18426	5.65927	19.1298	42.638	18.1798	50.5369	2.22888	2.77984	0.843699	NM_001033435	Milr1	mast cell immunoglobulin like receptor 1		NM_001033435
10338688	5.95732	6.0743	5.56955	7.0425	62.1343	67.3822	47.4899	131.827	1.08446	2.77589	0.511143	---	---	---		---
10438445	5.22217	6.17467	4.93439	6.40552	37.3277	72.2374	30.5774	84.7725	1.93522	2.77239	0.852133	NM_183390	Klhl6	kelch-like 6		NM_183390
10387890	5.17829	6.38391	5.10576	6.57348	36.2093	83.5121	34.434	95.2392	2.30637	2.76585	0.876868	NM_023158	Cxcl16	chemokine (C-X-C motif) ligand 16		NM_023158
10350838	4.61239	5.57533	4.65362	6.1205	24.4606	47.6805	25.1697	69.5753	1.94928	2.76425	0.685308	NM_026515	2810417H13Rik	RIKEN cDNA 2810417H13 gene		NM_026515
10567580	4.89288	5.95071	5.12055	6.58725	29.7102	61.8501	34.7887	96.1523	2.08178	2.7639	0.643252	NM_030691	Igsf6	immunoglobulin superfamily, member 6		NM_030691
10406254	7.44841	8.79609	7.45058	8.91181	174.661	444.516	174.923	481.639	2.54503	2.75343	0.922925	NM_138953	Ell2	elongation factor RNA polymerase II 2		NM_138953
10446253	5.46254	6.60369	5.37684	6.8376	44.095	97.2542	41.5519	114.373	2.20556	2.75253	0.850324	NM_001163815	Vav1	vav 1 oncogene		NM_001163815
10443980	5.30894	6.51257	5.18034	6.63533	39.6416	91.3016	36.2607	99.4108	2.30318	2.74155	0.918428	NM_053214	Myo1f	myosin IF		NM_053214
10529636	6.38323	7.67099	6.25435	7.70742	83.4727	203.797	76.3391	209.008	2.44148	2.73789	0.975068	NM_022416	Stk32b	serine/threonine kinase 32B		NM_022416
10357436	5.49769	6.52174	5.43468	6.88748	45.1825	91.8841	43.2516	118.397	2.03362	2.73739	0.776071	NM_008567	Mcm6	minichromosome maintenance deficient 6 (MIS5 homolog, S. pombe) (S. cerevisiae)		NM_008567
10465587	5.88311	6.73138	5.48235	6.93416	59.0191	106.255	44.7047	122.29	1.80034	2.73551	0.868873	BC025119	Fermt3	fermitin family homolog 3 (Drosophila)		BC025119
10374333	5.30541	6.09262	5.06978	6.52112	39.5445	68.2437	33.5857	91.8445	1.72575	2.73463	0.743035	NM_001025597	Ikzf1	IKAROS family zinc finger 1		NM_001025597
10341740	4.59829	4.69142	3.711	5.15994	24.2228	25.838	13.0955	35.7517	1.06668	2.73008	0.722708	---	---	---		---
10408239	8.10091	9.23578	8.05691	9.50225	274.548	602.903	266.3	725.207	2.19598	2.72327	0.831352	NM_013550	Hist1h3a	histone cluster 1, H3a		NM_013550
10430174	5.21485	6.02879	5.28745	6.72807	37.1386	65.29	39.0555	106.011	1.75801	2.71436	0.615881	NM_001162883	Apol9a	apolipoprotein L 9a		NM_001162883
10404065	8.0961	9.27244	8.08667	9.5272	273.633	618.42	271.85	737.86	2.26003	2.71422	0.838126	NM_013548	Hist1h3f	histone cluster 1, H3f		NM_013548
10477187	5.38347	6.84192	5.28349	6.72261	41.7432	114.716	38.9484	105.61	2.74813	2.71155	1.08622	NM_001141975	Tpx2	TPX2, microtubule-associated protein homolog (Xenopus laevis)		NM_001141975
10347335	6.33382	7.48895	6.53087	7.96242	80.6619	179.638	92.467	249.419	2.22705	2.69738	0.720229	NM_013612	Slc11a1	solute carrier family 11 (proton-coupled divalent metal ion transporters), member 1		NM_013612
10467578	6.45755	7.38121	6.21767	7.649	87.8854	166.712	74.4226	200.714	1.89692	2.69695	0.830591	NM_031376	Pik3ap1	phosphoinositide-3-kinase adaptor protein 1		NM_031376
10582295	7.60234	8.71307	7.55331	8.9822	194.327	419.656	187.834	505.723	2.15953	2.69239	0.829815	NM_013614	Odc1	ornithine decarboxylase, structural 1		NM_013614
10414537	6.29796	7.38111	6.25775	7.68604	78.6822	166.7	76.5192	205.934	2.11865	2.69127	0.809483	NM_001161731	Ang	angiogenin, ribonuclease, RNase A family, 5		NM_001161731
10458046	8.53404	10.1799	8.51215	9.93985	370.682	1159.98	365.102	982.182	3.12932	2.69016	1.18103	NM_001109988	Nrep	neuronal regeneration related protein		NM_001109988
10477061	8.50899	9.92971	8.6751	10.1023	364.301	975.304	408.757	1099.26	2.67719	2.68928	0.887235	NM_029688	Srxn1	sulfiredoxin 1 homolog (S. cerevisiae)		NM_029688
10362896	10.011	11.704	10.2501	11.6721	1031.82	3336.2	1217.84	3263.26	3.23333	2.67955	1.02235	NM_009846	Cd24a	CD24a antigen		NM_009846
10425507	7.49372	8.78905	7.51254	8.9321	180.233	442.352	182.6	488.461	2.45433	2.67504	0.905603	NM_145132	Mchr1	melanin-concentrating hormone receptor 1		NM_145132
10496001	4.59348	5.63304	4.48932	5.90231	24.1422	49.6265	22.4605	59.8098	2.0556	2.66289	0.829739	NM_007686	Cfi	complement component factor i		NM_007686
10482814	5.82583	6.61947	6.13693	7.54438	56.7217	98.3237	70.372	186.674	1.73344	2.65268	0.526712	NM_001033369	Acvr1c	activin A receptor, type IC		NM_001033369
10586744	9.15689	10.4385	9.18174	10.5871	570.821	1387.69	580.736	1538.32	2.43104	2.64891	0.902082	ENSMUST00000136282	Anxa2	annexin A2		ENSMUST00000136282
10345762	5.6551	6.66923	5.53956	6.94351	50.3912	101.774	46.513	123.085	2.01968	2.64626	0.826859	NM_001123382	Il1r1	interleukin 1 receptor, type I		NM_001123382
10560709	6.98723	8.00298	6.82689	8.22834	126.872	256.529	113.527	299.902	2.02195	2.64168	0.855377	NM_027514	Pvr	poliovirus receptor		NM_027514
10523451	6.52036	7.08297	6.29316	7.693	91.7958	135.577	78.4205	206.93	1.47694	2.63872	0.655184	NM_013470	Anxa3	annexin A3		NM_013470
10494402	7.88441	8.87355	7.67534	9.07464	236.288	469.035	204.412	539.186	1.98501	2.63774	0.869895	NM_054045	Hist2h3c2	histone cluster 2, H3c2		NM_054045
10359282	5.4773	5.96297	5.16929	6.56719	44.5483	62.3781	35.9842	94.8244	1.40024	2.63517	0.657828	NM_001085376	Pappa2	pappalysin 2		NM_001085376
10475080	7.09462	8.21713	6.9514	8.34626	136.677	297.58	123.76	325.444	2.17725	2.62963	0.914382	NM_011941	Mapkbp1	mitogen-activated protein kinase binding protein 1		NM_011941
10404063	3.92017	4.77987	3.91752	5.30717	15.1387	27.4716	15.1109	39.593	1.81466	2.62016	0.693851	NM_175660	Hist1h2ab	histone cluster 1, H2ab		NM_175660
10528794	4.85737	6.06391	4.71101	6.10059	28.9878	66.899	26.1913	68.6214	2.30784	2.62001	0.9749	ENSMUST00000072286	Gm5862	predicted gene 5862		ENSMUST00000072286
10404049	8.22278	9.24605	8.08804	9.47401	298.747	607.208	272.108	711.147	2.03251	2.61347	0.853842	NM_013550	Hist1h3a	histone cluster 1, H3a		NM_013550
10394978	4.57838	5.5975	4.60272	5.98665	23.8908	48.4189	24.2972	63.4105	2.02668	2.60978	0.763579	NM_009104	Rrm2	ribonucleotide reductase M2		NM_009104
10394794	6.06299	8.15247	6.24851	7.62778	66.8561	284.537	76.0305	197.784	4.25596	2.60138	1.43862	XR_381315	Gm4983	predicted gene 4983		XR_381315
10499932	4.77339	5.77069	5.14781	6.5207	27.3484	54.5947	35.4523	91.8178	1.99626	2.5899	0.594598	NM_026335	Lce1h	late cornified envelope 1H		NM_026335
10498371	6.38001	7.73567	6.58493	7.95355	83.2863	213.141	95.9978	247.889	2.55914	2.58223	0.859827	NM_027571	P2ry12	purinergic receptor P2Y, G-protein coupled 12		NM_027571
10449893	5.87895	6.6806	5.77402	7.14113	58.8493	102.579	54.721	141.154	1.74309	2.57953	0.726718	NM_178785	Rasal3	RAS protein activator like 3		NM_178785
10457872	8.49447	9.76523	8.64593	10.0094	360.654	870.215	400.576	1030.67	2.41288	2.57296	0.844324	NM_139143	Slc39a6	solute carrier family 39 (metal ion transporter), member 6		NM_139143
10408083	8.10866	9.21838	8.10173	9.46453	276.027	595.673	274.703	706.494	2.15803	2.57184	0.843139	NM_013550	Hist1h3a	histone cluster 1, H3a		NM_013550
10428714	3.59563	4.52667	3.48789	4.84623	12.089	23.0497	11.2191	28.7647	1.90666	2.5639	0.801316	NM_172378	Slc22a22	solute carrier family 22 (organic cation transporter), member 22		NM_172378
10413461	7.69908	8.7128	7.66558	9.02113	207.804	419.581	203.035	519.555	2.01911	2.55895	0.807577	NM_177814	Erc2	ELKS/RAB6-interacting/CAST family member 2		NM_177814
10498273	5.64286	7.45687	5.84624	7.19927	49.9657	175.688	57.5301	146.959	3.51617	2.55446	1.19549	NM_008536	Tm4sf1	transmembrane 4 superfamily member 1		NM_008536
10510516	5.6956	6.77098	5.51195	6.86159	51.8259	109.212	45.6313	116.29	2.10728	2.54848	0.939128	NM_019741	Slc2a5	solute carrier family 2 (facilitated glucose transporter), member 5		NM_019741
10516529	7.67483	9.05542	7.621	8.9701	204.341	532.05	196.857	501.498	2.60374	2.54753	1.06092	NM_172875	Azin2	antizyme inhibitor 2		NM_172875
10490736	7.19687	8.12265	7.00571	8.35296	146.715	278.717	128.507	326.959	1.89972	2.54428	0.852452	NM_001291205	Rgs19	regulator of G-protein signaling 19		NM_001291205
10396956	8.79068	9.97409	8.71405	10.0598	442.853	1005.78	419.942	1067.32	2.27113	2.54159	0.942336	NM_018814	Pcnx	pecanex homolog (Drosophila)		NM_018814
10404028	8.19324	9.1972	8.07818	9.4199	292.693	586.991	270.256	684.973	2.00548	2.53454	0.856955	NM_013548	Hist1h3f	histone cluster 1, H3f		NM_013548
10499930	3.71335	4.24647	3.37073	4.71084	13.1169	18.9808	10.344	26.1882	1.44705	2.53172	0.724786	NM_025413	Lce1g	late cornified envelope 1G		NM_025413
10425049	5.29449	5.90799	5.24854	6.58715	39.2464	60.0457	38.0161	96.1459	1.52997	2.52909	0.624527	NM_001162883	Apol9a	apolipoprotein L 9a		NM_001162883
10475517	4.62941	5.45025	4.50539	5.84267	24.751	43.7208	22.712	57.3876	1.76643	2.52675	0.761851	NM_001004174	AA467197	expressed sequence AA467197		NM_001004174
10566454	7.56226	8.49111	7.33392	8.67036	189.002	359.814	161.335	407.416	1.90376	2.52528	0.88316	NM_028444	Prkcdbp	protein kinase C, delta binding protein		NM_028444
10403941	8.12336	9.22559	8.10895	9.44386	278.852	598.659	276.08	696.443	2.14687	2.52261	0.859596	NM_013548	Hist1h3f	histone cluster 1, H3f		NM_013548
10518947	9.36232	10.1067	9.43423	10.7662	658.172	1102.63	691.81	1741.64	1.67529	2.51751	0.633098	NM_001099299	Ajap1	adherens junction associated protein 1		NM_001099299
10351679	4.87943	5.74245	4.66202	5.99368	29.4343	53.5364	25.3167	63.7202	1.81884	2.51693	0.840179	NM_001289470	Cd84	CD84 antigen		NM_001289470
10412123	5.97458	6.62028	5.75467	7.08474	62.8824	98.3792	53.9918	135.744	1.56449	2.51415	0.724742	NM_010877	Ncf2	neutrophil cytosolic factor 2		NM_010877
10571344	8.6111	9.80877	8.64714	9.97652	391.02	896.879	400.91	1007.47	2.29369	2.51296	0.890229	NM_172911	D8Ertd82e	DNA segment, Chr 8, ERATO Doi 82, expressed		NM_172911
10372716	8.5283	9.68004	8.49375	9.82244	369.21	820.318	360.473	905.42	2.22182	2.51176	0.906008	NM_024457	Rap1b	RAS related protein 1b		NM_024457
10371446	4.83707	5.96411	4.74922	6.07691	28.5826	62.4276	26.894	67.5043	2.18411	2.51001	0.924795	ENSMUST00000061699	Bpifc	BPI fold containing family C		ENSMUST00000061699
10360415	7.21875	7.92411	7.37624	8.69988	148.957	242.882	166.138	415.84	1.63055	2.50297	0.584076	NM_011825	Grem2	gremlin 2 homolog, cysteine knot superfamily (Xenopus laevis)		NM_011825
10425321	5.75504	6.8433	5.67536	6.99267	54.0057	114.826	51.104	127.352	2.12617	2.49201	0.901643	NM_001160415	Apobec3	apolipoprotein B mRNA editing enzyme, catalytic polypeptide 3		NM_001160415
10450484	5.27694	5.92115	4.98946	6.30525	38.772	60.5962	31.767	79.0808	1.56289	2.4894	0.766257	NM_019467	Aif1	allograft inflammatory factor 1		NM_019467
10405994	7.64445	8.69054	7.40382	8.71884	200.083	413.155	169.345	421.341	2.06492	2.48806	0.980574	NM_138596	Med10	mediator complex subunit 10		NM_138596
10559486	5.84442	6.71771	5.74638	7.06085	57.4572	105.253	53.6824	133.514	1.83184	2.48711	0.788325	NM_001113474	Lair1	leukocyte-associated Ig-like receptor 1		NM_001113474
10408600	8.90956	10.062	8.8846	10.1965	480.888	1069	472.639	1173.39	2.22298	2.48264	0.911036	NM_001164117	Serpinb6a	serine (or cysteine) peptidase inhibitor, clade B, member 6a		NM_001164117
10339134	6.96669	8.10164	6.79718	8.10698	125.079	274.686	111.213	275.705	2.1961	2.47907	0.996301	---	---	---		---
10565819	6.76884	7.77089	6.86049	8.16999	109.05	218.41	116.202	288.014	2.00284	2.47856	0.758331	NM_001252530	Slco2b1	solute carrier organic anion transporter family, member 2b1		NM_001252530
10342299	3.69342	5.03277	3.45176	4.75787	12.9369	32.7352	10.9417	27.0559	2.53038	2.47274	1.20991	---	---	---		---
10338527	2.90694	3.44153	2.59663	3.90115	7.50027	10.8644	6.0487	14.9404	1.44853	2.47002	0.727178	---	---	---		---
10462796	4.8406	5.68825	4.59178	5.89615	28.6527	51.5623	24.1137	59.5551	1.79956	2.46976	0.865792	NM_010615	Kif11	kinesin family member 11		NM_010615
10478949	7.83728	8.44754	7.54603	8.85007	228.695	349.11	186.887	461.462	1.52653	2.4692	0.75653	NM_001163686	Dok5	docking protein 5		NM_001163686
10338154	6.09463	4.59309	3.10719	4.40957	68.3386	24.1357	8.61703	21.2526	0.353178	2.46635	1.13566	---	---	---		---
10436734	7.1056	8.22101	6.92601	8.22591	137.72	298.382	121.601	299.396	2.16658	2.46212	0.996613	NM_007520	Bach1	BTB and CNC homology 1		NM_007520
10493995	10.1861	11.445	10.2763	11.5732	1164.97	2787.93	1240.12	3047.14	2.39313	2.45714	0.914934	NM_009112	S100a10	S100 calcium binding protein A10 (calpactin)		NM_009112
10486119	4.77412	5.67637	4.60146	5.89786	27.3624	51.1395	24.276	59.6257	1.86897	2.45616	0.857676	NM_001290790	Plcb2	phospholipase C, beta 2		NM_001290790
10389143	4.22901	5.10706	4.3667	5.66278	18.7525	34.465	20.6305	50.6601	1.83789	2.4556	0.680319	NM_001167743	Slfn8	schlafen 8		NM_001167743
10441313	7.94708	9.21826	7.96165	9.25743	246.78	595.624	249.285	612.017	2.41359	2.45509	0.973215	NM_174847	C2cd2	C2 calcium-dependent domain containing 2		NM_174847
10384458	7.20608	8.29073	7.18231	8.47804	147.654	313.154	145.242	356.57	2.12086	2.45501	0.878241	NM_019549	Plek	pleckstrin		NM_019549
10408246	8.19001	9.20733	8.09637	9.38961	292.038	591.13	273.684	670.739	2.02416	2.45078	0.881311	NM_013548	Hist1h3f	histone cluster 1, H3f		NM_013548
10379389	6.29286	7.03693	6.04365	7.33545	78.4045	131.319	65.9661	161.507	1.6749	2.44833	0.813089	NM_172133	Adap2	ArfGAP with dual PH domains 2		NM_172133
10408202	8.25601	9.25736	8.13124	9.42252	305.707	611.988	280.38	686.216	2.00187	2.44745	0.891829	NM_178205	Hist1h3e	histone cluster 1, H3e		NM_178205
10510172	5.15355	5.80297	4.82908	6.11984	35.5938	55.8299	28.4248	69.5435	1.56853	2.44658	0.802806	NM_008252	Hmgb2	high mobility group box 2		NM_008252
10512129	6.03746	6.71965	5.80393	7.09325	65.6837	105.394	55.8672	136.546	1.60457	2.44412	0.771856	NM_022305	B4galt1	UDP-Gal:betaGlcNAc beta 1,4- galactosyltransferase, polypeptide 1		NM_022305
10425866	5.59926	6.7022	5.85084	7.1387	48.4781	104.127	57.7135	140.917	2.14791	2.44167	0.73892	NM_001162500	Parvg	parvin, gamma		NM_001162500
10410092	7.54298	8.55625	7.68427	8.97099	186.493	376.432	205.682	501.808	2.01848	2.43973	0.750151	NM_175494	Zfp367	zinc finger protein 367		NM_175494
10411595	4.78717	5.34419	4.69517	5.98156	27.611	40.6221	25.9051	63.1874	1.47123	2.43918	0.642883	NM_001126182	Naip2	NLR family, apoptosis inhibitory protein 2		NM_001126182
10488010	3.74251	4.41789	3.74848	5.02991	13.3847	21.3756	13.4401	32.6704	1.59702	2.43081	0.65428	NM_010403	Hao1	hydroxyacid oxidase 1, liver		NM_010403
10351667	3.80048	4.16481	4.01787	5.29802	13.9334	17.9363	16.1994	39.3426	1.28729	2.42864	0.455901	ENSMUST00000163992	Slamf1	signaling lymphocytic activation molecule family member 1		ENSMUST00000163992
10339708	5.52129	5.75469	4.37889	5.65812	45.9275	53.9925	20.8055	50.4968	1.1756	2.42708	1.06923	---	---	---		---
10547769	6.0584	7.00755	5.96573	7.24188	66.644	128.672	62.4978	151.364	1.93073	2.42191	0.850083	NM_001077705	Ptpn6	protein tyrosine phosphatase, non-receptor type 6		NM_001077705
10468980	6.38047	6.85498	6.10308	7.37849	83.3131	115.759	68.7402	166.398	1.38945	2.42067	0.695678	NM_025626	Fam107b	family with sequence similarity 107, member B		NM_025626
10513381	7.54634	8.65977	7.64304	8.91812	186.928	404.437	199.886	483.751	2.1636	2.42013	0.836045	NM_144904	Ptbp3	polypyrimidine tract binding protein 3		NM_144904
10490212	8.70261	9.81854	8.79221	10.0654	416.626	902.975	443.321	1071.47	2.16735	2.41693	0.842741	NM_022325	Ctsz	cathepsin Z		NM_022325
10496825	4.07902	5.81861	4.3996	5.67077	16.9008	56.4387	21.1063	50.9417	3.33941	2.41357	1.10791	NM_009474	Uox	urate oxidase		NM_009474
10338541	7.15827	7.5028	6.40894	7.679	142.842	181.371	84.9737	204.932	1.26973	2.41171	0.885032	---	---	---		---
10415725	6.80594	7.93623	6.93414	8.20117	111.89	244.93	122.288	294.306	2.18902	2.40665	0.83223	NM_001033272	Spata13	spermatogenesis associated 13		NM_001033272
10508074	5.10934	6.73482	5.56697	6.83298	34.5195	106.508	47.4051	114.007	3.08545	2.40495	0.934223	NM_001252651	Csf3r	colony stimulating factor 3 receptor (granulocyte)		NM_001252651
10597309	4.8268	5.47321	4.64803	5.91253	28.38	44.4221	25.0724	60.2348	1.56526	2.40244	0.737482	NM_016853	Stac	src homology three (SH3) and cysteine rich domain		NM_016853
10396608	6.52428	7.39081	6.17884	7.44289	92.0455	167.824	72.4463	173.994	1.82327	2.40169	0.964543	NM_001005510	Syne2	spectrin repeat containing, nuclear envelope 2		NM_001005510
10452613	5.40657	6.41968	5.33145	6.59534	42.4169	85.6084	40.2648	96.693	2.01826	2.40143	0.885362	NM_172964	Arhgap28	Rho GTPase activating protein 28		NM_172964
10346843	8.2163	8.36584	8.21551	9.4782	297.408	329.889	297.245	713.219	1.10921	2.39943	0.462535	NM_001077403	Nrp2	neuropilin 2		NM_001077403
10551185	6.97082	7.81241	6.86548	8.12498	125.437	224.786	116.604	279.166	1.79202	2.39413	0.805206	NM_011577	Tgfb1	transforming growth factor, beta 1		NM_011577
10471721	7.2643	7.93289	6.97354	8.22982	153.735	244.364	125.674	300.208	1.58952	2.38879	0.813982	NM_008969	Ptgs1	prostaglandin-endoperoxide synthase 1		NM_008969
10573939	7.86702	8.82789	7.88096	9.13668	233.458	454.422	235.725	562.88	1.94648	2.38787	0.807316	NM_173014	Lpcat2	lysophosphatidylcholine acyltransferase 2		NM_173014
10354307	10.1926	11.5108	10.3028	11.5584	1170.27	2918.17	1263.11	3015.96	2.4936	2.38771	0.967578	---	---	---		ENSMUST00000186385
10338360	3.74776	3.793	3.40243	4.65776	13.4334	13.8614	10.5739	25.2422	1.03186	2.38722	0.549135	---	---	---		---
10376868	8.40426	9.6734	8.42494	9.67936	338.793	816.551	343.684	819.931	2.41018	2.38571	0.995877	NM_011706	Trpv2	transient receptor potential cation channel, subfamily V, member 2		NM_011706
10377265	7.96709	9.06605	8.02829	9.27643	250.227	535.985	261.07	620.131	2.14199	2.37534	0.864309	NM_177320	Pik3r5	phosphoinositide-3-kinase, regulatory subunit 5, p101		NM_177320
10340718	3.12321	3.26859	3.30462	4.5518	8.71321	9.63707	9.88071	23.4547	1.10603	2.37378	0.410881	---	---	---		---
10345445	6.93492	7.5922	6.45354	7.70045	122.354	192.966	87.6412	208.001	1.57711	2.37333	0.927715	NM_001172205	Arid5a	AT rich interactive domain 5A (MRF1-like)		NM_001172205
10338827	4.92559	5.52123	4.92694	6.1715	30.3915	45.9258	30.4199	72.0788	1.51114	2.36946	0.637161	---	---	---		---
10551347	7.57504	8.85457	7.60629	8.84962	190.684	462.904	194.86	461.319	2.42759	2.36744	1.00343	NM_001290525	Blvrb	biliverdin reductase B (flavin reductase (NADPH))		NM_001290525
10398881	6.07404	6.45926	5.81271	7.04626	67.3703	87.9893	56.2084	132.171	1.30606	2.35145	0.665723	NM_001100460	Zbtb42	zinc finger and BTB domain containing 42		NM_001100460
10560685	6.77076	7.72746	6.49461	7.72748	109.195	211.932	90.172	211.935	1.94086	2.35035	0.999985	NM_033601	Bcl3	B cell leukemia/lymphoma 3		NM_033601
10524659	6.88868	7.64776	6.7323	7.9634	118.495	200.542	106.323	249.586	1.69242	2.34745	0.803499	NM_026398	Pop5	processing of precursor 5, ribonuclease P/MRP family (S. cerevisiae)		NM_026398
10571870	5.61738	6.4404	5.33614	6.56623	49.0906	86.8469	40.3961	94.7613	1.76912	2.3458	0.916481	NM_008252	Hmgb2	high mobility group box 2		NM_008252
10352957	6.08285	6.98529	6.0865	7.3155	67.7828	126.702	67.9548	159.289	1.86923	2.34405	0.79542	NM_001177795	Rgs20	regulator of G-protein signaling 20		NM_001177795
10487577	5.03256	5.74368	4.78654	6.01287	32.7304	53.5823	27.599	64.5733	1.63708	2.3397	0.82979	NM_181589	Ckap2l	cytoskeleton associated protein 2-like		NM_181589
10462554	3.94163	5.75055	3.88216	5.10766	15.3656	53.838	14.7451	34.4794	3.5038	2.33836	1.56145	NM_001205349	Lipk	lipase, family member K		NM_001205349
10341707	4.06643	4.41478	3.89396	5.11632	16.754	21.3295	14.8661	34.6868	1.2731	2.33328	0.614918	---	---	---		---
10557326	6.84048	8.09151	6.88712	8.1079	114.601	272.764	118.367	275.88	2.38012	2.33072	0.988705	NM_001008700	Il4ra	interleukin 4 receptor, alpha		NM_001008700
10453900	7.96494	9.12759	8.14424	9.36423	249.854	559.342	282.918	659.045	2.23868	2.32946	0.848716	NM_024182	Riok3	RIO kinase 3		NM_024182
10423293	7.92406	8.94537	7.93914	9.15824	242.874	492.974	245.425	571.354	2.02976	2.32802	0.862818	NM_019472	Myo10	myosin X		NM_019472
10344713	8.03527	9.00003	7.94015	9.15675	262.335	512.01	245.597	570.765	1.95174	2.32399	0.897059	NM_016661	Ahcy	S-adenosylhomocysteine hydrolase		NM_016661
10466888	6.74622	7.75654	6.45081	7.66559	107.353	216.248	87.4755	203.035	2.01436	2.32106	1.06507	NM_175459	Glis3	GLIS family zinc finger 3		NM_175459
10554748	2.99069	3.90115	2.89847	4.10985	7.94854	14.9404	7.45634	17.2658	1.87965	2.31559	0.865318	NM_001105190	Vmn2r79	vomeronasal 2, receptor 79		NM_001105190
10394931	7.02458	7.9786	6.9141	8.12385	130.199	252.231	120.601	278.948	1.93726	2.31297	0.904223	ENSMUST00000141777 // ENSMUST00000141777	9030624G23Rik // 2410018L13Rik	RIKEN cDNA 9030624G23 gene // RIKEN cDNA 2410018L13 gene		ENSMUST00000141777
10482766	6.67756	7.59988	6.40565	7.61322	102.364	193.995	84.7797	195.798	1.89516	2.3095	0.990791	NM_023396	Rprm	reprimo, TP53 dependent G2 arrest mediator candidate		NM_023396
10557156	4.64539	6.05768	5.11286	6.31874	25.0266	66.6107	34.6039	79.8234	2.66159	2.30678	0.834475	NM_011121	Plk1	polo-like kinase 1		NM_011121
10468722	11.1419	12.4412	11.2344	12.4399	2259.64	5561.35	2409.35	5556.3	2.46116	2.30614	1.00091	NM_001285457	Gfra1	glial cell line derived neurotrophic factor family receptor alpha 1		NM_001285457
10373407	9.48676	10.6419	9.49223	10.6962	717.463	1597.84	720.187	1659.13	2.22707	2.30375	0.963062	NM_011843	Esyt1	extended synaptotagmin-like protein 1		NM_011843
10462140	5.83298	6.58347	5.64044	6.84413	57.0037	95.9011	49.8817	114.892	1.68237	2.30328	0.834709	NM_028785	Dock8	dedicator of cytokinesis 8		NM_028785
10439762	7.91926	8.73134	7.8286	9.03223	242.067	425.006	227.323	523.568	1.75574	2.30319	0.811749	NM_016661	Ahcy	S-adenosylhomocysteine hydrolase		NM_016661
10339491	5.74584	7.60149	6.04277	7.24526	53.6623	194.212	65.9259	151.719	3.61916	2.30135	1.28008	---	---	---		---
10394674	6.57297	7.58284	6.37017	7.57218	95.2052	191.717	82.7203	190.306	2.01373	2.3006	1.00742	NM_001168655	Socs2	suppressor of cytokine signaling 2		NM_001168655
10411739	4.51392	5.30215	4.15335	5.35484	22.8468	39.4555	17.7944	40.9229	1.72696	2.29977	0.964141	NM_172301	Ccnb1	cyclin B1		NM_172301
10541246	6.69949	7.83312	6.50596	7.70259	103.932	228.037	90.8841	208.31	2.19411	2.29204	1.0947	NM_008359	Il17ra	interleukin 17 receptor A		NM_008359
10396831	4.62139	4.90966	4.28592	5.4825	24.6136	30.0576	19.5069	44.7091	1.22118	2.29196	0.672293	NM_009705	Arg2	arginase type II		NM_009705
10420957	6.87386	8.02756	6.42055	7.61646	117.284	260.938	85.6602	196.238	2.22484	2.29088	1.32971	NM_001162365	Ptk2b	PTK2 protein tyrosine kinase 2 beta		NM_001162365
10593050	5.17927	6.06029	5.01303	6.20663	36.2338	66.7313	32.2903	73.8554	1.84168	2.28723	0.903539	NM_008348	Il10ra	interleukin 10 receptor, alpha		NM_008348
10429968	7.23714	8.29468	7.32843	8.51953	150.868	314.012	160.722	366.972	2.08137	2.28327	0.855684	---	---	---		---
10516966	5.39309	5.93289	5.1453	6.33523	42.0225	61.0912	35.3907	80.7409	1.45377	2.28141	0.756633	NM_001033308	Themis2	thymocyte selection associated family member 2		NM_001033308
10500295	8.17933	9.33579	8.11974	9.30861	289.884	646.179	278.154	634.121	2.22909	2.27974	1.01902	NM_023320	Plekho1	pleckstrin homology domain containing, family O member 1		NM_023320
10443764	5.96562	7.52848	6.04863	7.2374	62.4929	184.629	66.194	150.894	2.9544	2.27958	1.22356	NM_001242427	Slc37a1	solute carrier family 37 (glycerol-3-phosphate transporter), member 1		NM_001242427
10582310	8.59757	9.22231	8.15265	9.33779	387.37	597.298	284.572	647.076	1.54193	2.27386	0.923073	NM_138656	Mvd	mevalonate (diphospho) decarboxylase		NM_138656
10341279	3.91348	4.01089	3.67064	4.8551	15.0686	16.1212	12.7343	28.9421	1.06985	2.27277	0.557016	---	---	---		---
10545588	5.45283	6.50092	5.52489	6.709	43.799	90.5676	46.0423	104.619	2.0678	2.27224	0.865688	NM_013820	Hk2	hexokinase 2		NM_013820
10435497	4.75213	5.65573	4.60764	5.79122	26.9484	50.4134	24.3802	55.3771	1.87074	2.27139	0.910365	NM_173869	Stfa2l1	stefin A2 like 1		NM_173869
10424400	6.04022	7.09096	6.19163	7.37302	65.8094	136.33	73.0912	165.768	2.07158	2.26796	0.822412	NM_001177352	Myc	myelocytomatosis oncogene		NM_001177352
10389717	5.4394	6.23694	5.54437	6.72401	43.3932	75.4235	46.6684	105.713	1.73814	2.2652	0.713473	---	---	---		---
10344484	5.13103	4.86932	4.37326	5.55267	35.0424	29.2288	20.7245	46.9374	0.834098	2.26483	0.622718	---	---	---		---
10488816	7.72524	8.51693	7.66386	8.84294	211.606	366.312	202.793	459.186	1.7311	2.26431	0.797741	NM_016661	Ahcy	S-adenosylhomocysteine hydrolase		NM_016661
10385699	7.31959	8.47594	7.37469	8.55327	159.741	356.05	165.96	375.655	2.22892	2.26354	0.947811	NM_025346	Rmnd5b	required for meiotic nuclear division 5 homolog B (S. cerevisiae)		NM_025346
10363445	6.97269	7.87412	6.92458	8.10252	125.6	234.61	121.48	274.853	1.86791	2.26253	0.853582	NM_001159572	4632428N05Rik	RIKEN cDNA 4632428N05 gene		NM_001159572
10341307	4.5701	4.41731	3.81438	4.98914	23.754	21.367	14.0683	31.7601	0.89951	2.25756	0.672762	---	---	---		---
10552311	7.10162	7.97185	7.1336	8.30768	137.341	251.054	140.42	316.856	1.82796	2.25649	0.792328	ENSMUST00000119135	Gm15470	predicted gene 15470		ENSMUST00000119135
10417273	8.38553	9.56735	8.56662	9.73714	334.422	758.681	379.149	853.437	2.26863	2.25093	0.888971	ENSMUST00000168753	Gm3170	predicted gene 3170		ENSMUST00000168753
10527538	5.25925	6.18648	5.21497	6.38485	38.2995	72.8309	37.1416	83.5663	1.90161	2.24994	0.871533	NM_026864	Rasl11a	RAS-like, family 11, member A		NM_026864
10339990	4.00872	4.34387	4.05411	5.22347	16.097	20.3065	16.6115	37.3613	1.26151	2.24912	0.543518	---	---	---		---
10530380	7.37604	8.48339	7.48888	8.65558	166.115	357.894	179.629	403.263	2.15449	2.24497	0.887495	NM_001038015	Gnpda2	glucosamine-6-phosphate deaminase 2		NM_001038015
10356379	10.9399	11.9689	10.809	11.9741	1964.5	4008.68	1794.03	4023.04	2.04055	2.24246	0.99643	NM_001277925	Ecel1	endothelin converting enzyme-like 1		NM_001277925
10473384	5.74069	6.47456	5.60018	6.76398	53.4713	88.9276	48.5091	108.683	1.66309	2.24047	0.818228	NM_021398	Slc43a3	solute carrier family 43, member 3		NM_021398
10453512	6.73836	7.85156	6.92147	8.08155	106.77	230.971	121.219	270.887	2.16326	2.23469	0.852645	NM_010655	Kpna2	karyopherin (importin) alpha 2		NM_010655
10575763	7.6679	8.60683	7.59559	8.75535	203.361	389.866	193.42	432.138	1.91712	2.23419	0.902179	NM_001081151	Gan	giant axonal neuropathy		NM_001081151
10471457	6.88423	7.75806	6.66019	7.81683	118.13	216.476	101.139	225.475	1.83252	2.22937	0.960086	NM_001276425	St6galnac4	ST6 (alpha-N-acetyl-neuraminyl-2,3-beta-galactosyl-1,3)-N-acetylgalactosaminide alpha-2,6-sialyltransferase 4		NM_001276425
10344966	7.01446	8.00183	7.12501	8.28008	129.29	256.325	139.586	310.852	1.98257	2.22696	0.82459	NM_001159711	Ly96	lymphocyte antigen 96		NM_001159711
10343752	5.26418	6.43826	5.48531	6.63941	38.4304	86.7178	44.7965	99.692	2.25649	2.22544	0.869858	---	---	---		---
10562637	4.91608	5.97288	4.85494	6.00819	30.1917	62.8081	28.939	64.3645	2.08031	2.22414	0.975819	NM_172301	Ccnb1	cyclin B1		NM_172301
10514221	7.6857	8.26034	7.57289	8.72542	205.886	306.627	190.4	423.265	1.48931	2.22304	0.724432	NM_007408	Plin2	perilipin 2		NM_007408
10392284	6.70195	7.75127	6.88448	8.03621	104.109	215.459	118.151	262.507	2.06955	2.2218	0.820773	NM_010655	Kpna2	karyopherin (importin) alpha 2		NM_010655
10458767	6.81528	8.01631	7.07491	8.22648	112.617	258.911	134.822	299.513	2.29904	2.22155	0.864439	NM_001170855	Trim36	tripartite motif-containing 36		NM_001170855
10436841	8.08563	9.04797	8.33178	9.48192	271.654	529.309	322.193	715.059	1.94846	2.21935	0.740232	NM_008349	Il10rb	interleukin 10 receptor, beta		NM_008349
10393449	6.1153	7.11628	5.97139	7.12045	69.325	138.744	62.7434	139.145	2.00136	2.21769	0.997115	NM_007707	Socs3	suppressor of cytokine signaling 3		NM_007707
10574632	7.58062	8.68078	7.69624	8.84437	191.423	410.369	207.395	459.644	2.14378	2.21627	0.892798	NM_001161456	Cbfb	core binding factor beta		NM_001161456
10462618	6.44754	6.42262	5.75042	6.8978	87.2779	85.783	53.8332	119.246	0.982872	2.2151	0.719378	NM_010501	Ifit3	interferon-induced protein with tetratricopeptide repeats 3		NM_010501
10515431	4.2009	4.7666	4.09802	5.2453	18.3906	27.2201	17.1248	37.9308	1.48011	2.21496	0.717626	NM_001290662	Kif2c	kinesin family member 2C		NM_001290662
10343523	4.18235	4.23217	3.76188	4.9069	18.1557	18.7936	13.5656	30.0002	1.03514	2.2115	0.626451	---	---	---		---
10582303	6.1223	6.92687	6.07187	7.2158	69.6622	121.674	67.2691	148.653	1.74663	2.20982	0.818511	NM_007806	Cyba	cytochrome b-245, alpha polypeptide		NM_007806
10440091	5.29605	6.36233	5.26147	6.40515	39.2888	82.2718	38.3584	84.7506	2.09402	2.20944	0.970752	NM_007739	Col8a1	collagen, type VIII, alpha 1		NM_007739
10351509	4.68465	5.26718	4.34261	5.48548	25.717	38.5104	20.2888	44.8016	1.49747	2.2082	0.859577	NM_144559	Fcgr4	Fc receptor, IgG, low affinity IV		NM_144559
10500378	6.57731	7.19476	6.30532	7.44778	95.4924	146.5	79.0841	174.584	1.53416	2.20757	0.83914	NM_001162925	Nudt17	nudix (nucleoside diphosphate linked moiety X)-type motif 17		NM_001162925
10515836	3.829	4.65014	3.48187	4.6229	14.2116	25.1091	11.1724	24.6395	1.76681	2.20538	1.01906	NM_172301	Ccnb1	cyclin B1		NM_172301
10342472	3.79155	4.83731	4.37908	5.52	13.8475	28.5874	20.8081	45.8865	2.06445	2.20522	0.623003	---	---	---		---
10466886	5.19509	6.16188	5.01549	6.15419	36.6336	71.5995	32.3454	71.2189	1.95448	2.20182	1.00534	ENSMUST00000162022	Glis3	GLIS family zinc finger 3		ENSMUST00000162022
10338581	4.45457	4.50772	3.76535	4.90292	21.9259	22.7488	13.5982	29.9177	1.03753	2.20011	0.760381	---	---	---		---
10342476	3.20878	5.41989	3.02897	4.16637	9.24567	42.8105	8.16226	17.9557	4.63033	2.19984	2.38423	---	---	---		---
10571840	6.73898	7.75594	6.85442	7.99037	106.816	216.157	115.714	254.297	2.02365	2.19763	0.85002	NM_008278	Hpgd	hydroxyprostaglandin dehydrogenase 15 (NAD)		NM_008278
10466521	4.47109	5.76509	4.74221	5.8781	22.1785	54.3833	26.7638	58.8143	2.45207	2.19753	0.924662	NM_001136484	Gcnt1	glucosaminyl (N-acetyl) transferase 1, core 2		NM_001136484
10341837	4.87961	4.61875	3.90462	5.04016	29.438	24.5687	14.9764	32.9034	0.834589	2.19702	0.746691	---	---	---		---
10414514	6.18283	7.7158	6.48061	7.61544	72.647	210.227	89.3013	196.099	2.89382	2.19593	1.07205	NM_013632	Pnp	purine-nucleoside phosphorylase		NM_013632
10497503	6.98503	8.23934	7.29574	8.42952	126.679	302.196	157.122	344.776	2.38553	2.19432	0.876499	NM_010655	Kpna2	karyopherin (importin) alpha 2		NM_010655
10606694	3.92211	4.73211	4.19637	5.32887	15.1591	26.5771	18.3329	40.1929	1.75321	2.19239	0.661237	NM_013482	Btk	Bruton agammaglobulinemia tyrosine kinase		NM_013482
10576661	9.58099	10.5678	9.76119	10.8931	765.887	1517.84	867.785	1901.79	1.9818	2.19154	0.79811	NM_010578	Itgb1	integrin beta 1 (fibronectin receptor beta)		NM_010578
10487722	5.38347	5.9136	5.38587	6.51625	41.7433	60.2797	41.8127	91.5349	1.44406	2.18917	0.658543	NM_001081162	Slc4a11	solute carrier family 4, sodium bicarbonate transporter-like, member 11		NM_001081162
10448202	9.09049	10.2444	9.2062	10.3359	545.141	1213.04	590.667	1292.47	2.22518	2.18814	0.938546	NM_001001491	Tpm4	tropomyosin 4		NM_001001491
10567095	8.61179	9.95993	8.60296	9.72932	391.207	995.95	388.821	848.824	2.54584	2.18307	1.17333	NM_001033954	Calca	calcitonin/calcitonin-related polypeptide, alpha		NM_001033954
10340766	6.07942	6.8562	5.94383	7.07004	67.6222	115.857	61.5559	134.368	1.7133	2.18285	0.862239	---	---	---		---
10553301	10.3544	11.3185	10.2888	11.4145	1309.18	2553.87	1250.93	2729.63	1.95074	2.18209	0.935611	NM_001136069	Ldha	lactate dehydrogenase A		NM_001136069
10445781	6.19808	7.41842	6.54193	7.66563	73.4189	171.068	93.1791	203.041	2.33002	2.17904	0.842527	NM_001272078	Trem2	triggering receptor expressed on myeloid cells 2		NM_001272078
10438592	3.72493	4.61852	3.82809	4.94308	13.2226	24.5648	14.2026	30.762	1.85779	2.16593	0.798544	NM_001083894	Liph	lipase, member H		NM_001083894
10426479	8.4761	9.70868	8.72454	9.83808	356.09	836.767	423.009	915.289	2.34987	2.16376	0.91421	NM_001253813	Ano6	anoctamin 6		NM_001253813
10414315	4.57589	5.58217	4.42551	5.53876	23.8496	47.9072	21.4887	46.4873	2.00872	2.16333	1.03054	NM_028222	Cdkn3	cyclin-dependent kinase inhibitor 3		NM_028222
10597575	6.79602	7.74206	6.75036	7.86329	111.124	214.087	107.662	232.855	1.92657	2.16284	0.919401	NM_001293648	Plcd1	phospholipase C, delta 1		NM_001293648
10358717	10.4826	11.7426	10.6102	11.7224	1430.75	3426.67	1563.11	3379.05	2.39501	2.16175	1.01409	ENSMUST00000121533	1700025G04Rik	RIKEN cDNA 1700025G04 gene		ENSMUST00000121533
10554752	4.30015	5.62453	4.3034	5.41532	19.7004	49.3348	19.7448	42.6751	2.50425	2.16133	1.15606	NM_001285833	Nox4	NADPH oxidase 4		NM_001285833
10367224	7.88603	8.67594	7.76442	8.87297	236.555	408.996	217.431	468.847	1.72897	2.1563	0.872344	NM_019963	Stat2	signal transducer and activator of transcription 2		NM_019963
10344006	4.83835	4.72919	3.48565	4.59309	28.608	26.5234	11.2017	24.1357	0.927131	2.15464	1.09893	---	---	---		---
10338782	5.01704	5.01704	3.48565	4.59309	32.3801	32.3801	11.2017	24.1357	1	2.15464	1.34159	---	---	---		---
10342254	5.35772	4.19191	4.39124	5.49847	41.0049	18.2764	20.9844	45.2068	0.445713	2.15431	0.404285	---	---	---		---
10343963	3.82421	4.66194	3.48682	4.59371	14.1646	25.3153	11.2108	24.146	1.78723	2.15381	1.04843	---	---	---		---
10534102	6.56586	7.56111	6.73698	7.84385	94.737	188.852	106.668	229.739	1.99343	2.15378	0.822028	NM_010368	Gusb	glucuronidase, beta		NM_010368
10537410	5.17798	6.16589	5.14729	6.25327	36.2016	71.7989	35.4395	76.2819	1.98331	2.15246	0.941231	NM_011539	Tbxas1	thromboxane A synthase 1, platelet		NM_011539
10576034	5.46084	6.34194	5.46198	6.56642	44.043	81.1176	44.0779	94.7741	1.84178	2.15015	0.855905	NM_008320	Irf8	interferon regulatory factor 8		NM_008320
10535017	4.89587	5.32025	4.57737	5.68163	29.7718	39.9534	23.8741	51.3266	1.34199	2.14989	0.778415	NM_001033416	Gal3st4	galactose-3-O-sulfotransferase 4		NM_001033416
10489542	4.519	5.43311	4.32246	5.42632	22.9274	43.2045	20.0073	43.0018	1.88441	2.1493	1.00471	ENSMUST00000130227	Wfdc3	WAP four-disulfide core domain 3		ENSMUST00000130227
10360382	4.0838	4.42123	3.90388	5.00446	16.9568	21.4252	14.9688	32.0991	1.26351	2.1444	0.66747	BC010546	Ifi204	interferon activated gene 204		BC010546
10341684	5.03371	5.71059	4.80031	5.90017	32.7565	52.3671	27.8635	59.721	1.59868	2.14334	0.876862	---	---	---		---
10409767	6.84748	7.97317	6.93601	8.03533	115.158	251.284	122.447	262.346	2.18207	2.14253	0.957833	NM_001035122	Golm1	golgi membrane protein 1		NM_001035122
10346867	9.9456	10.9085	9.90047	10.9984	986.107	1922.21	955.735	2045.77	1.94929	2.14052	0.939601	NM_018796	Eef1b2	eukaryotic translation elongation factor 1 beta 2		NM_018796
10431410	9.16062	10.1502	9.03396	10.1312	572.295	1136.34	524.197	1121.53	1.98558	2.13952	1.01321	NM_011161	Mapk11	mitogen-activated protein kinase 11		NM_011161
10582069	6.26794	6.86818	6.27891	7.37606	77.0615	116.823	77.65	166.118	1.51597	2.13932	0.703252	NM_028725	Sdr42e1	short chain dehydrogenase/reductase family 42E, member 1		NM_028725
10398117	6.13839	7.00933	5.93001	7.0261	70.4432	128.83	60.9693	130.337	1.82885	2.13775	0.988439	NM_009747	Bdkrb2	bradykinin receptor, beta 2		NM_009747
10461365	6.37095	6.55001	6.2458	7.34148	82.7651	93.7019	75.8882	162.183	1.13214	2.13714	0.577752	ENSMUST00000052248 // ENSMUST00000052248	LOC101055956 // Eef1g	elongation factor 1-gamma-like // eukaryotic translation elongation factor 1 gamma		ENSMUST00000052248
10440258	5.7907	6.75469	5.72449	6.81759	55.3574	107.985	52.874	112.797	1.95069	2.13332	0.957336	NM_010140	Epha3	Eph receptor A3		NM_010140
10591369	7.37836	8.31019	7.33152	8.42347	166.383	317.407	161.067	343.333	1.90769	2.13162	0.924488	NM_001199431	Dnmt1	DNA methyltransferase (cytosine-5) 1		NM_001199431
10597461	5.22086	6.10161	5.04454	6.13637	37.2936	68.67	33.0033	70.3449	1.84133	2.13145	0.97619	NM_001252479	Cmtm7	CKLF-like MARVEL transmembrane domain containing 7		NM_001252479
10414527	7.97394	8.90616	7.95859	9.04693	251.418	479.758	248.757	528.927	1.90821	2.12628	0.90704	NM_001123371	Pnp2	purine-nucleoside phosphorylase 2		NM_001123371
10342543	3.1976	3.43631	3.00608	4.09324	9.17432	10.8251	8.03379	17.0683	1.17994	2.12456	0.634226	---	---	---		---
10343036	3.34144	4.76549	3.81481	4.90119	10.1362	27.1992	14.0726	29.8818	2.68338	2.1234	0.910226	---	---	---		---
10513195	11.2604	12.2274	11.2898	12.3756	2453.15	4795.18	2503.55	5313.92	1.9547	2.12255	0.902382	NM_011660	Txn1	thioredoxin 1		NM_011660
10474825	4.90872	5.58131	5.00178	6.08692	30.038	47.8787	32.0395	67.9742	1.59394	2.12157	0.704366	NM_026412	Knstrn	kinetochore-localized astrin/SPAG5 binding		NM_026412
10459866	9.21346	9.98575	9.04993	10.1348	593.648	1013.93	530.031	1124.3	1.70797	2.12119	0.901837	NM_001171010	Slc14a1	solute carrier family 14 (urea transporter), member 1		NM_001171010
10393573	9.38296	10.1007	9.2364	10.3212	667.656	1098.05	603.161	1279.37	1.64464	2.12111	0.858274	NM_011150	Lgals3bp	lectin, galactoside-binding, soluble, 3 binding protein		NM_011150
10343655	4.92089	4.32666	4.16391	5.2485	30.2924	20.0657	17.9251	38.015	0.6624	2.12077	0.527836	---	---	---		---
10340202	8.02088	8.83079	8.00711	9.08467	259.733	455.338	257.265	542.948	1.7531	2.11047	0.83864	---	---	---		---
10430302	5.37069	6.7789	5.57639	6.65258	41.375	109.813	47.7156	100.607	2.65408	2.10847	1.09151	NM_001287389	Csf2rb2	colony stimulating factor 2 receptor, beta 2, low-affinity (granulocyte-macrophage)		NM_001287389
10344151	4.59181	4.05385	4.18167	5.25721	24.1142	16.6085	18.1472	38.2454	0.688741	2.10751	0.43426	---	---	---		---
10344125	7.51337	7.65137	7.10675	8.17938	182.704	201.044	137.83	289.895	1.10038	2.10327	0.693507	---	---	---		---
10425161	10.7647	11.6482	10.6923	11.7638	1739.78	3209.74	1654.67	3477.44	1.84491	2.10159	0.923018	NM_008495	Lgals1	lectin, galactose binding, soluble 1		NM_008495
10508052	7.61775	8.81564	7.49663	8.56688	196.414	450.58	180.597	379.217	2.29404	2.09979	1.18819	NM_001081097	Grik3	glutamate receptor, ionotropic, kainate 3		NM_001081097
10351867	5.0954	5.62992	5.32711	6.39416	34.1875	49.5193	40.144	84.1075	1.44846	2.09515	0.588762	NM_001013779	Aim2	absent in melanoma 2		NM_001013779
10416411	8.11729	9.23764	8.31791	9.38302	277.682	603.679	319.11	667.682	2.17399	2.09233	0.904141	NM_001285423	Esd	esterase D/formylglutathione hydrolase		NM_001285423
10447591	8.61685	9.44782	8.50316	9.56818	392.583	698.357	362.834	759.115	1.77888	2.09218	0.919961	NM_010240	Ftl1	ferritin light chain 1		NM_010240
10340935	7.03817	5.69223	5.57691	6.63926	131.432	51.705	47.7328	99.6821	0.393397	2.08833	0.518699	---	---	---		---
10532660	6.28684	7.48752	6.3197	7.38164	78.0779	179.46	79.8767	166.762	2.29848	2.08774	1.07615	NM_001159650	Crybb3	crystallin, beta B3		NM_001159650
10582403	6.58258	7.80591	6.66842	7.72967	95.8419	223.777	101.717	212.258	2.33485	2.08674	1.05427	NM_016722	Galns	galactosamine (N-acetyl)-6-sulfate sulfatase		NM_016722
10348424	7.0539	7.83224	7.05844	8.11944	132.873	227.897	133.291	278.096	1.71515	2.08638	0.819489	NM_133816	Sh3bp4	SH3-domain binding protein 4		NM_133816
10343416	3.39641	3.74864	3.53917	4.59804	10.5298	13.4417	11.6251	24.2185	1.27653	2.08329	0.555017	---	---	---		---
10342561	6.81291	5.21029	5.10576	6.16355	112.432	37.0215	34.434	71.6823	0.329278	2.08173	0.516466	---	---	---		---
10553403	7.02315	7.4886	7.05929	8.11619	130.071	179.594	133.37	277.47	1.38074	2.08045	0.647256	NM_001146049	Htatip2	HIV-1 tat interactive protein 2, homolog (human)		NM_001146049
10474875	4.24326	4.68574	4.16	5.21577	18.9387	25.7364	17.8766	37.1624	1.35893	2.07883	0.692538	NM_029617	Casc5	cancer susceptibility candidate 5		NM_029617
10444890	6.2597	7.16646	6.29625	7.3504	76.6228	143.655	78.5886	163.189	1.87483	2.07649	0.880297	NM_133662	Ier3	immediate early response 3		NM_133662
10545608	6.91957	7.92853	6.83165	7.88432	121.059	243.627	113.902	236.275	2.01246	2.07437	1.03112	NM_011350	Sema4f	sema domain, immunoglobulin domain (Ig), TM domain, and short cytoplasmic domain		NM_011350
10517274	7.31169	8.2918	7.1737	8.22506	158.869	313.387	144.377	299.219	1.97262	2.07249	1.04735	NM_029100	Sepn1	selenoprotein N, 1		NM_029100
10349968	8.06404	9.04473	7.9797	9.03099	267.62	528.123	252.422	523.117	1.9734	2.07239	1.00957	NM_007695	Chil1	chitinase-like 1		NM_007695
10598126	5.06289	6.54996	5.48287	6.53337	33.4258	93.6991	44.7208	92.6275	2.80319	2.07124	1.01157	NM_030175	Hhipl2	hedgehog interacting protein-like 2		NM_030175
10504450	6.96605	7.92463	6.96888	8.01887	125.023	242.969	125.269	259.37	1.94339	2.07051	0.936768	NM_027450	Glipr2	GLI pathogenesis-related 2		NM_027450
10351644	4.25561	5.14973	4.52357	5.57336	19.1015	35.4996	23.0001	47.6154	1.85847	2.07023	0.74555	AF082803	Cd244	CD244 natural killer cell receptor 2B4		AF082803
10397984	7.90362	8.535	7.84051	8.89022	239.456	370.928	229.208	474.486	1.54905	2.07011	0.781748	NM_028980	Ppp4r4	protein phosphatase 4, regulatory subunit 4		NM_028980
10505182	7.46297	8.1141	7.37879	8.42405	176.432	277.069	166.432	343.472	1.5704	2.06374	0.80667	NM_025277	Gng10	guanine nucleotide binding protein (G protein), gamma 10		NM_025277
10339792	4.55648	4.91829	4.54481	5.58683	23.5308	30.238	23.3412	48.0623	1.28504	2.05912	0.629141	---	---	---		---
10571696	5.55031	6.57611	5.49234	6.53422	46.8608	95.413	45.0152	92.6822	2.03609	2.05891	1.02946	NM_001284409	Casp3	caspase 3		NM_001284409
10478897	7.30999	8.196	7.22651	8.26587	158.681	293.252	149.76	307.805	1.84806	2.05531	0.952721	NM_011201	Ptpn1	protein tyrosine phosphatase, non-receptor type 1		NM_011201
10340504	3.40008	3.35258	3.17081	4.20869	10.5567	10.2147	9.0055	18.4903	0.96761	2.05322	0.552439	---	---	---		---
10538373	5.63346	6.47042	5.53702	6.57479	49.6411	88.6728	46.431	95.3258	1.78628	2.05306	0.930207	NM_030024	Prr15	proline rich 15		NM_030024
10586448	4.48187	4.70746	4.16572	5.2029	22.3449	26.1268	17.9476	36.8323	1.16925	2.05221	0.709345	NM_026515	2810417H13Rik	RIKEN cDNA 2810417H13 gene		NM_026515
10542414	8.19293	8.78492	7.96327	8.99837	292.629	441.086	249.565	511.422	1.50732	2.04925	0.86247	NM_001164401	Ptpro	protein tyrosine phosphatase, receptor type, O		NM_001164401
10343631	5.71268	6.30085	5.38003	6.41497	52.443	78.8398	41.6439	85.3291	1.50334	2.04902	0.92395	---	---	---		---
10391798	11.1341	11.779	10.8531	11.888	2247.41	3514.34	1849.76	3790.13	1.56373	2.04899	0.927237	NM_010277	Gfap	glial fibrillary acidic protein		NM_010277
10594774	4.72034	5.75209	4.87328	5.90771	26.3612	53.8953	29.3092	60.0342	2.0445	2.0483	0.897743	NM_007630	Ccnb2	cyclin B2		NM_007630
10427125	6.9603	7.67583	6.80465	7.83627	124.525	204.482	111.791	228.534	1.64209	2.04431	0.894753	NM_008344	Igfbp6	insulin-like growth factor binding protein 6		NM_008344
10341294	4.89962	4.77787	3.77591	4.80732	29.8491	27.4335	13.6982	27.9992	0.919072	2.04401	0.979794	---	---	---		---
10384956	5.96605	6.42775	6.03645	7.06698	62.5115	86.0886	65.6376	134.082	1.37716	2.04277	0.642057	NM_001290667	Chac2	ChaC, cation transport regulator 2		NM_001290667
10497752	8.49022	9.24013	8.25196	9.282	359.592	604.723	304.85	622.528	1.68169	2.04208	0.971398	ENSMUST00000060997	Gm9791	predicted pseudogene 9791		ENSMUST00000060997
10405464	6.68682	7.17049	6.6577	7.68756	103.023	144.056	100.964	206.152	1.39829	2.04183	0.698788	NM_001038018	Grk6	G protein-coupled receptor kinase 6		NM_001038018
10351623	5.72363	6.87935	5.88565	6.9148	52.8425	117.731	59.1231	120.66	2.22796	2.04082	0.975725	NM_172647	F11r	F11 receptor		NM_172647
10351658	3.96652	4.41057	3.88695	4.91601	15.6329	21.2673	14.7941	30.1901	1.36042	2.04069	0.704445	NM_007649	Cd48	CD48 antigen		NM_007649
10447417	6.92616	7.35246	6.91967	7.9478	121.613	163.422	121.067	246.904	1.34379	2.03939	0.661888	NM_010830	Msh6	mutS homolog 6 (E. coli)		NM_010830
10339542	4.6897	4.89105	4.1649	5.18945	25.8072	29.6723	17.9374	36.4906	1.14977	2.03433	0.813149	---	---	---		---
10338939	2.83221	3.60372	2.48453	3.50835	7.12166	12.157	5.59651	11.3793	1.70705	2.03329	1.06834	---	---	---		---
10587383	4.99768	5.22595	4.85462	5.87803	31.9485	37.4254	28.9324	58.8117	1.17143	2.03273	0.636359	NM_153098	Cd109	CD109 antigen		NM_153098
10404717	7.7237	8.60014	7.74461	8.76741	211.381	388.061	214.467	435.767	1.83584	2.03186	0.890524	NM_026550	Pak1ip1	PAK1 interacting protein 1		NM_026550
10485280	7.12608	7.40996	7.04693	8.0694	139.69	170.067	132.232	268.616	1.21746	2.03139	0.633124	NM_001145034	Gm13889	predicted gene 13889		NM_001145034
10346594	4.23934	5.54174	4.43777	5.46011	18.8873	46.5831	21.6722	44.0208	2.46637	2.03121	1.05821	NM_001033373	Cdk15	cyclin-dependent kinase 15		NM_001033373
10366043	7.34035	8.21954	7.09858	8.11925	162.056	298.077	137.053	278.059	1.83935	2.02885	1.07199	NM_026268	Dusp6	dual specificity phosphatase 6		NM_026268
10604656	4.38114	4.97631	4.31346	5.33179	20.8379	31.4788	19.883	40.2743	1.51065	2.02557	0.781611	NM_001291748	Xlr	X-linked lymphocyte-regulated		NM_001291748
10341890	3.10643	2.96376	2.99498	4.0121	8.61252	7.80154	7.97223	16.1348	0.905837	2.02388	0.483523	---	---	---		---
10461614	4.39909	5.27926	4.37943	5.39621	21.0989	38.8342	20.8132	42.1134	1.84058	2.0234	0.922135	NM_001166376	Ms4a6c	membrane-spanning 4-domains, subfamily A, member 6C		NM_001166376
10486396	7.39978	8.16149	7.3987	8.41509	168.871	286.32	168.745	341.346	1.6955	2.02285	0.838797	NM_133838	Ehd4	EH-domain containing 4		NM_133838
10568109	6.72499	7.5891	6.66042	7.67611	105.785	192.551	101.154	204.522	1.82021	2.02188	0.941468	NM_001039645	Asphd1	aspartate beta-hydroxylase domain containing 1		NM_001039645
10474984	4.01304	4.54235	3.8607	4.87581	16.1452	23.3015	14.5274	29.3605	1.44325	2.02105	0.793634	NM_001042652	Nusap1	nucleolar and spindle associated protein 1		NM_001042652
10406198	8.89024	9.73256	8.81317	9.82709	474.493	850.731	449.81	908.342	1.79293	2.01939	0.936576	NM_010240	Ftl1	ferritin light chain 1		NM_010240
10394471	5.68459	7.19662	5.78315	6.79706	51.432	146.69	55.0685	111.204	2.85211	2.01937	1.3191	NM_011519	Sdc1	syndecan 1		NM_011519
10526410	8.92527	9.84349	8.79365	9.80626	486.155	918.723	443.763	895.32	1.88977	2.01756	1.02614	NM_013560	Hspb1	heat shock protein 1		NM_013560
10588577	4.762	5.87029	4.88703	5.89884	27.1335	58.4971	29.5899	59.6662	2.1559	2.01644	0.980406	NM_009895	Cish	cytokine inducible SH2-containing protein		NM_009895
10544273	4.7427	5.3364	4.79258	5.80434	26.7728	40.4031	27.7148	55.8829	1.50911	2.01636	0.722996	NM_001038604	Clec5a	C-type lectin domain family 5, member a		NM_001038604
10342433	4.83835	5.76673	3.8064	4.81731	28.608	54.4453	13.9908	28.1939	1.90315	2.01518	1.9311	---	---	---		---
10342508	4.56824	5.35065	3.98034	4.9912	23.7235	40.8042	15.7835	31.8054	1.71999	2.01511	1.28293	---	---	---		---
10342106	3.95493	3.67559	3.66783	4.67856	15.5078	12.778	12.7095	25.6086	0.823971	2.01492	0.498974	---	---	---		---
10581664	5.7435	6.40505	5.63654	6.64523	53.5754	84.7443	49.7471	100.095	1.58178	2.01208	0.846638	NM_001135100	Il34	interleukin 34		NM_001135100
10514466	9.63265	10.8276	9.69327	10.7001	793.809	1817.36	827.878	1663.6	2.28942	2.00947	1.09243	NM_010591	Jun	jun proto-oncogene		NM_010591
10426611	7.88549	8.90285	7.83701	8.84341	236.466	478.659	228.653	459.338	2.02422	2.00889	1.04206	NM_001044741	Cacnb3	calcium channel, voltage-dependent, beta 3 subunit		NM_001044741
10343376	3.44153	3.38581	2.98591	3.9916	10.8644	10.4528	7.92225	15.9071	0.962114	2.0079	0.657112	---	---	---		---
10341340	4.98764	4.79102	4.22287	5.2266	31.7271	27.6847	18.6729	37.4425	0.872589	2.00518	0.739393	---	---	---		---
10497520	4.92719	5.71036	5.08875	6.09203	30.4251	52.3587	34.0303	68.2157	1.7209	2.00456	0.767545	NM_001177625	Ect2	ect2 oncogene		NM_001177625
10561431	5.94639	7.09714	5.86353	6.86658	61.6656	136.916	58.2236	116.693	2.22029	2.00423	1.17329	NM_001083912	Plekhg2	pleckstrin homology domain containing, family G (with RhoGef domain) member 2		NM_001083912
10408915	8.43237	9.41631	8.38324	9.38531	345.458	683.267	333.893	668.745	1.97786	2.00287	1.02172	NM_025772	Dtnbp1	dystrobrevin binding protein 1		NM_025772
10501754	7.86718	8.85402	8.01469	9.01528	233.483	462.727	258.621	517.452	1.98184	2.00081	0.894242	NM_177664	D3Bwg0562e	DNA segment, Chr 3, Brigham & Womens Genetics 0562 expressed		NM_177664
10343095	4.86295	4.6101	3.99556	4.99576	29.1001	24.4218	15.9508	31.9061	0.839233	2.00028	0.765426	---	---	---		---
10341238	5.1975	5.21405	4.93324	5.93343	36.6948	37.1181	30.5529	61.1138	1.01154	2.00026	0.607361	---	---	---		---
10408928	9.17454	10.0758	9.01642	10.0162	577.843	1079.23	517.86	1035.57	1.86768	1.99971	1.04216	NM_013560	Hspb1	heat shock protein 1		NM_013560
10541895	8.20206	9.11504	8.08731	9.08678	294.486	554.5	271.972	543.743	1.88294	1.99927	1.01978	NM_011609	Tnfrsf1a	tumor necrosis factor receptor superfamily, member 1a		NM_011609
10339081	4.281	4.22637	3.67134	4.67042	19.4406	18.7182	12.7404	25.4647	0.96284	1.99873	0.735065	---	---	---		---
10421309	7.37658	8.19636	7.35372	8.35217	166.177	293.325	163.565	326.779	1.76514	1.99785	0.897626	NM_001135151	Slc39a14	solute carrier family 39 (zinc transporter), member 14		NM_001135151
10456378	6.06747	6.95623	6.18623	7.18429	67.0642	124.175	72.8184	145.441	1.85158	1.99731	0.853782	NM_024190	Chmp1b	charged multivesicular body protein 1B		NM_024190
10581363	5.78682	6.79148	5.90088	6.8985	55.2084	110.775	59.7507	119.304	2.00648	1.9967	0.928507	NM_177150	Cenpt	centromere protein T		NM_177150
10344541	5.98391	6.054	5.38657	6.38328	63.2902	66.441	41.833	83.4753	1.04978	1.99544	0.795936	---	---	---		---
10439744	3.8892	4.98793	4.23821	5.23359	14.8171	31.7334	18.8724	37.6243	2.14167	1.99361	0.843429	NM_032465	Cd96	CD96 antigen		NM_032465
10556528	7.02082	7.79508	7.00121	7.99567	129.86	222.102	128.107	255.232	1.71031	1.99233	0.870195	NM_011055	Pde3b	phosphodiesterase 3B, cGMP-inhibited		NM_011055
10534909	5.30824	6.03664	5.21995	6.21357	39.6223	65.646	37.2701	74.2116	1.65679	1.99118	0.884579	XM_006504642	Gm15753	predicted gene 15753		XM_006504642
10505568	5.11612	6.11497	5.44181	6.43533	34.6821	69.3089	43.4658	86.5419	1.9984	1.99104	0.800871	NM_001163732	Frmd3	FERM domain containing 3		NM_001163732
10574033	7.7012	8.52264	7.74963	8.74046	208.109	367.765	215.215	427.701	1.76718	1.98732	0.859866	NM_172410	Nup93	nucleoporin 93		NM_172410
10370946	8.04556	8.86135	8.11952	9.10913	264.213	465.083	278.112	552.232	1.76026	1.98565	0.842188	NM_172457	Mob3a	MOB kinase activator 3A		NM_172457
10493889	5.10375	5.50585	4.677	5.66582	34.3861	45.4386	25.581	50.767	1.32142	1.98456	0.895041	NM_028622	Lce1c	late cornified envelope 1C		NM_028622
10491136	8.87684	9.8687	8.85399	9.84255	470.104	934.922	462.717	918.128	1.98876	1.98421	1.01829	NM_001163007	Tnik	TRAF2 and NCK interacting kinase		NM_001163007
10569504	5.36573	6.19134	5.1924	6.18077	41.2331	73.0767	36.5653	72.5434	1.77228	1.98394	1.00735	NM_024290	Tnfrsf23	tumor necrosis factor receptor superfamily, member 23		NM_024290
10341513	5.25332	5.13382	4.80136	5.78963	38.1423	35.1103	27.8839	55.3161	0.920509	1.9838	0.634722	---	---	---		---
10590844	7.52189	8.04207	7.41727	8.40549	183.787	263.575	170.931	339.083	1.43413	1.98374	0.777319	NM_027823	Arhgap42	Rho GTPase activating protein 42		NM_027823
10547621	5.77613	6.32515	5.70424	6.69203	54.8011	80.1786	52.137	103.395	1.46309	1.98314	0.775458	NM_001134391	Apobec1	apolipoprotein B mRNA editing enzyme, catalytic polypeptide 1		NM_001134391
10563780	4.98413	5.89869	4.97701	5.96301	31.6499	59.66	31.4942	62.3798	1.885	1.98068	0.9564	NM_001013368	E2f8	E2F transcription factor 8		NM_001013368
10396606	5.98149	6.89106	5.92417	6.90935	63.184	118.69	60.723	120.205	1.87848	1.97956	0.9874	NM_001005510	Syne2	spectrin repeat containing, nuclear envelope 2		NM_001005510
10523483	5.5798	6.61371	5.64517	6.63018	47.8285	97.9318	50.0457	99.0563	2.04756	1.97932	0.988647	NM_029947	Prdm8	PR domain containing 8		NM_029947
10340307	4.85015	5.50676	4.69999	5.68479	28.843	45.4674	25.992	51.439	1.57638	1.97903	0.88391	---	---	---		---
10563295	8.93662	9.75437	8.82198	9.80666	489.995	863.688	452.566	895.57	1.76265	1.97887	0.964401	NM_010240	Ftl1	ferritin light chain 1		NM_010240
10391103	9.69278	10.5999	9.6638	10.6484	827.596	1551.96	811.138	1605.06	1.87527	1.97877	0.966921	NM_010593	Jup	junction plakoglobin		NM_010593
10341262	6.07701	5.84251	5.36154	6.34533	67.5091	57.3813	41.1135	81.3082	0.849979	1.97765	0.705726	---	---	---		---
10440406	8.69341	9.67515	8.78136	9.76454	413.978	817.543	440.001	869.801	1.97485	1.97682	0.93992	NM_173440	Nrip1	nuclear receptor interacting protein 1		NM_173440
10517609	8.85655	9.72668	8.8571	9.83986	463.54	847.273	463.717	916.416	1.82783	1.97624	0.92455	NM_028176	Cda	cytidine deaminase		NM_028176
10535927	9.02101	9.87349	8.94437	9.92662	519.511	938.029	492.634	973.222	1.8056	1.97555	0.963839	ENSMUST00000116118	Gm5566	predicted pseudogene 5566		ENSMUST00000116118
10408531	7.33914	8.35078	7.24813	8.22622	161.92	326.463	152.021	299.461	2.0162	1.96987	1.09017	NM_146041	Gmds	GDP-mannose 4, 6-dehydratase		NM_146041
10544596	8.42643	9.21147	8.35776	9.33517	344.04	592.829	328.047	645.902	1.72314	1.96893	0.91783	NM_001164207	Tmem176b	transmembrane protein 176B		NM_001164207
10512514	8.59812	9.35634	8.48208	9.45904	387.519	655.449	357.569	703.807	1.6914	1.96831	0.93129	NM_011602	Tln1	talin 1		NM_011602
10447602	7.21302	7.37679	7.08834	8.06429	148.367	166.202	136.083	267.665	1.12021	1.96693	0.620931	NM_009510	Ezr	ezrin		NM_009510
10342651	4.75537	4.70838	4.22548	5.19917	27.0091	26.1435	18.7067	36.7371	0.967954	1.96385	0.711638	---	---	---		---
10344390	3.56829	6.11651	4.36494	5.33849	11.8622	69.383	20.6052	40.462	5.8491	1.96368	1.71477	---	---	---		---
10444814	4.59112	5.35141	4.44104	5.41441	24.1026	40.8257	21.7213	42.6481	1.69383	1.96342	0.957271	NM_001143689	H2-Q4	histocompatibility 2, Q region locus 4		NM_001143689
10508069	8.6261	9.43456	8.55674	9.52928	395.107	691.966	376.561	738.924	1.75134	1.9623	0.936451	NM_010240	Ftl1	ferritin light chain 1		NM_010240
10378059	9.34636	10.1289	9.30925	10.2806	650.929	1119.69	634.4	1243.85	1.72015	1.96067	0.900183	NM_026559	Txndc17	thioredoxin domain containing 17		NM_026559
10568355	5.25221	6.13115	5.25425	6.22487	38.1131	70.0906	38.167	74.7949	1.83902	1.95967	0.937104	NM_023258	Pycard	PYD and CARD domain containing		NM_023258
10554445	3.89369	4.50772	3.62795	4.59615	14.8633	22.7488	12.363	24.1868	1.53053	1.95639	0.940544	NM_001285997	Prc1	protein regulator of cytokinesis 1		NM_001285997
10340048	3.11875	3.70598	3.53674	4.50388	8.68634	13.0501	11.6055	22.6884	1.50237	1.95497	0.575187	---	---	---		---
10344197	3.2501	3.94889	3.0678	4.03393	9.51429	15.4431	8.38494	16.3808	1.62315	1.9536	0.942756	---	---	---		---
10355141	9.82897	10.7768	9.92204	10.8874	909.523	1754.4	970.135	1894.18	1.92892	1.95249	0.926203	NM_033563	Klf7	Kruppel-like factor 7 (ubiquitous)		NM_033563
10344489	3.61053	3.23817	3.16	4.12407	12.2146	9.43596	8.93833	17.4368	0.772517	1.95079	0.541151	---	---	---		---
10427235	8.35378	9.1831	8.28077	9.24482	327.143	581.286	311	606.691	1.77686	1.95078	0.958125	NM_001170911	Prr13	proline rich 13		NM_001170911
10560242	4.73851	6.0551	4.73803	5.70073	26.6952	66.4917	26.6863	52.0106	2.49078	1.94896	1.27842	NM_001173550	C5ar1	complement component 5a receptor 1		NM_001173550
10583992	7.14157	7.67516	6.95632	7.91882	141.198	204.387	124.182	241.992	1.44752	1.94868	0.844602	NM_001033323	Igsf9b	immunoglobulin superfamily, member 9B		NM_001033323
10460108	6.57066	7.43685	6.6951	7.65655	95.0527	173.266	103.615	201.768	1.82285	1.94728	0.85874	NM_019425	Gnpnat1	glucosamine-phosphate N-acetyltransferase 1		NM_019425
10402347	4.80374	5.52743	4.56774	5.52795	27.9299	46.1236	23.7152	46.14	1.65141	1.94559	0.999644	NM_029803	Ifi27l2a	interferon, alpha-inducible protein 27 like 2A		NM_029803
10439296	3.63722	3.80765	3.46725	4.4261	12.4426	14.0029	11.0598	21.4976	1.1254	1.94376	0.65137	NM_001082545	Stfa2	stefin A2		NM_001082545
10430931	5.29422	6.03342	5.08039	6.03883	39.2391	65.4999	33.8336	65.7462	1.66925	1.94322	0.996254	NM_001271411	Nfam1	Nfat activating molecule with ITAM motif 1		NM_001271411
10528102	8.38767	9.22133	8.43657	9.39426	334.92	596.896	346.466	672.905	1.7822	1.9422	0.887044	NM_023733	Crot	carnitine O-octanoyltransferase		NM_023733
10554249	7.07443	7.1713	7.01656	7.97185	134.777	144.137	129.477	251.053	1.06945	1.93897	0.574131	NM_007424	Acan	aggrecan		NM_007424
10536898	5.57693	6.15016	5.54709	6.50179	47.7335	71.0203	46.7562	90.622	1.48785	1.93818	0.783698	NM_001252382	Irf5	interferon regulatory factor 5		NM_001252382
10500982	5.71869	6.63019	5.73983	6.69369	52.6621	99.0573	53.4395	103.514	1.881	1.93704	0.956942	NM_001033780	I830077J02Rik	RIKEN cDNA I830077J02 gene		NM_001033780
10403978	8.66653	9.28229	8.49189	9.4453	406.335	622.657	360.01	697.137	1.53237	1.93644	0.893164	NM_001097979	Hist1h2bq	histone cluster 1, H2bq		NM_001097979
10489204	6.76622	7.69701	6.64484	7.59802	108.852	207.506	100.068	193.745	1.90632	1.93613	1.07103	NM_009373	Tgm2	transglutaminase 2, C polypeptide		NM_009373
10344451	4.49131	3.40001	3.72259	4.67299	22.4915	10.5561	13.2011	25.51	0.469337	1.93242	0.413803	---	---	---		---
10541799	5.63285	5.73562	5.55145	6.50096	49.6201	53.2836	46.8979	90.5699	1.07383	1.93121	0.588315	NM_001163268	Lpar5	lysophosphatidic acid receptor 5		NM_001163268
10344487	4.52099	4.78686	3.72881	4.67795	22.9591	27.6051	13.2582	25.5978	1.20236	1.93072	1.07842	---	---	---		---
10606910	6.69978	7.78933	7.1117	8.05995	103.953	221.219	138.304	266.861	2.12807	1.92952	0.828966	NM_001082412	Slc25a53	solute carrier family 25, member 53		NM_001082412
10460498	6.76187	7.35368	6.74803	7.696	108.524	163.56	107.488	207.36	1.50713	1.92915	0.788772	NM_007854	Slc29a2	solute carrier family 29 (nucleoside transporters), member 2		NM_007854
10467124	6.79974	6.28577	6.97928	7.92668	111.41	78.0197	126.175	243.315	0.700293	1.92839	0.320653	NM_007392	Acta2	actin, alpha 2, smooth muscle, aorta		NM_007392
10404026	9.9301	10.5419	9.75523	10.698	975.566	1490.8	864.204	1661.15	1.52814	1.92218	0.897448	NM_001177544	Hist1h2ao	histone cluster 1, H2ao		NM_001177544
10508829	5.84673	6.64092	5.714	6.65525	57.5496	99.7965	52.491	100.793	1.7341	1.92019	0.990116	NM_016693	Map3k6	mitogen-activated protein kinase kinase kinase 6		NM_016693
10341169	8.00859	8.39037	8.00853	8.94919	257.529	335.546	257.517	494.283	1.30295	1.91942	0.678855	---	---	---		---
10382802	5.52923	6.28455	5.46229	6.40245	46.1809	77.954	44.0873	84.5919	1.68801	1.91874	0.921531	NM_001172473	Sphk1	sphingosine kinase 1		NM_001172473
10405504	7.19947	7.91368	7.11963	8.0585	146.98	241.132	139.067	266.595	1.64058	1.91703	0.904489	ENSMUST00000165154	Caml	calcium modulating ligand		ENSMUST00000165154
10410124	8.69069	9.45008	8.59086	9.52862	413.197	699.454	385.573	738.584	1.69279	1.91555	0.94702	NM_009984	Ctsl	cathepsin L		NM_009984
10481627	6.43542	8.61562	6.22098	7.15811	86.5475	392.247	74.5933	142.826	4.53215	1.91473	2.74633	NM_008491	Lcn2	lipocalin 2		NM_008491
10433776	4.97097	5.73198	4.83188	5.76865	31.3626	53.1494	28.48	54.5176	1.69468	1.91424	0.974904	NM_011415	Snai2	snail family zinc finger 2		NM_011415
10523979	4.86676	5.44219	4.6561	5.59272	29.1769	43.4772	25.213	48.2586	1.49012	1.91404	0.900921	NM_008806	Pde6b	phosphodiesterase 6B, cGMP, rod receptor, beta polypeptide		NM_008806
10590860	5.79263	6.49525	5.62356	6.55979	55.4313	90.2123	49.3015	94.3397	1.62746	1.91353	0.95625	ENSMUST00000183182	Arhgap42	Rho GTPase activating protein 42		ENSMUST00000183182
10539517	7.54313	8.38553	7.58158	8.51778	186.513	334.423	191.551	366.529	1.79303	1.91348	0.912406	NM_001077694	Dysf	dysferlin		NM_001077694
10443391	7.37036	8.15764	7.39005	8.32618	165.463	285.559	167.737	320.944	1.72582	1.91338	0.889745	NM_001168508	Mapk14	mitogen-activated protein kinase 14		NM_001168508
10482059	5.61626	6.33758	5.54108	6.47523	49.0527	80.8724	46.5619	88.9687	1.64868	1.91076	0.908998	NM_001145821	Ggta1	glycoprotein galactosyltransferase alpha 1, 3		NM_001145821
10409567	4.96419	5.84992	5.1659	6.10003	31.2155	57.677	35.8997	68.5948	1.8477	1.91074	0.840835	NM_001168615	Tifab	TRAF-interacting protein with forkhead-associated domain, family member B		NM_001168615
10445767	5.19253	6.39883	5.25001	6.18256	36.5686	84.3798	38.055	72.6335	2.30744	1.90865	1.16172	NM_001033405	Treml2	triggering receptor expressed on myeloid cells-like 2		NM_001033405
10359917	9.80722	10.9646	9.80502	10.7373	895.917	1998.4	894.554	1707.1	2.23056	1.90832	1.17064	NM_010476	Hsd17b7	hydroxysteroid (17-beta) dehydrogenase 7		NM_010476
10340141	3.30241	3.10719	2.7723	3.70232	9.86559	8.61703	6.83195	13.017	0.873442	1.90531	0.661984	---	---	---		---
10603485	8.15541	8.74965	8.01625	8.94596	285.117	430.435	258.9	493.177	1.50968	1.90489	0.872779	NM_007898	Ebp	phenylalkylamine Ca2+ antagonist (emopamil) binding protein		NM_007898
10538150	7.01132	7.67454	6.84626	7.77404	129.009	204.299	115.062	218.886	1.58361	1.90234	0.933359	NM_001098271	Tmem176a	transmembrane protein 176A		NM_001098271
10576971	8.07278	8.77459	8.06444	8.99214	269.245	437.94	267.694	509.219	1.62655	1.90224	0.860024	NM_001081212	Irs2	insulin receptor substrate 2		NM_001081212
10408070	8.81334	9.45591	8.67035	9.59722	449.862	702.285	407.412	774.555	1.56111	1.90116	0.906694	NM_001097979	Hist1h2bq	histone cluster 1, H2bq		NM_001097979
10367775	8.98953	9.87519	9.02475	9.95124	508.297	939.134	520.861	989.97	1.84761	1.90064	0.948649	NM_001081344	Stxbp5	syntaxin binding protein 5 (tomosyn)		NM_001081344
10496490	6.09719	6.29505	5.72143	6.64788	68.4599	78.5232	52.7621	100.28	1.14699	1.9006	0.783043	AK133004	Eif4e	eukaryotic translation initiation factor 4E		AK133004
10338387	4.61055	4.10168	3.95861	4.88502	24.4294	17.1683	15.5475	29.5487	0.702773	1.90055	0.581017	---	---	---		---
10475144	6.17778	6.84186	6.1884	7.11415	72.3932	114.711	72.9281	138.539	1.58456	1.89967	0.828006	NM_001109761	Capn3	calpain 3		NM_001109761
10439881	6.87404	7.69152	6.83836	7.76366	117.298	206.718	114.433	217.318	1.76233	1.89909	0.951221	ENSMUST00000169791	5330426P16Rik	RIKEN cDNA 5330426P16 gene		ENSMUST00000169791
10338124	4.81459	4.05058	4.38039	5.30286	28.1408	16.5709	20.8271	39.4747	0.588857	1.89536	0.419786	---	---	---		---
10340794	5.14312	5.53558	4.6924	5.61463	35.3372	46.3849	25.8556	48.9973	1.31264	1.89504	0.946682	---	---	---		---
10341068	5.60236	5.58384	4.86028	5.78248	48.5822	47.9627	29.0463	55.0426	0.987248	1.895	0.871374	---	---	---		---
10339327	4.47004	4.08411	3.89662	4.81709	22.1623	16.9605	14.8936	28.1896	0.765287	1.89273	0.60166	---	---	---		---
10408200	7.40335	8.01596	7.22792	8.14807	169.29	258.847	149.907	283.669	1.52902	1.8923	0.912497	NM_175655	Hist1h4f	histone cluster 1, H4f		NM_175655
10408072	10.0112	10.5992	9.80702	10.7271	1031.94	1551.22	895.793	1695.01	1.5032	1.89219	0.915169	NM_001177544	Hist1h2ao	histone cluster 1, H2ao		NM_001177544
10579532	7.29333	7.54901	7.0231	7.94125	156.86	187.274	130.066	245.785	1.19389	1.88969	0.761941	NM_198095	Bst2	bone marrow stromal cell antigen 2		NM_198095
10476560	5.61574	6.87902	5.81469	6.73256	49.035	117.704	56.2855	106.341	2.40041	1.88932	1.10685	NM_001276489	Ism1	isthmin 1 homolog (zebrafish)		NM_001276489
10469622	9.946	10.7554	10.0363	10.9541	986.379	1728.63	1050.08	1983.87	1.7525	1.88926	0.871341	NM_001004761	Gpr158	G protein-coupled receptor 158		NM_001004761
10408210	8.48019	9.11017	8.33766	9.25509	357.101	552.63	323.509	611.027	1.54755	1.88875	0.904427	NM_178195	Hist1h2bf	histone cluster 1, H2bf		NM_178195
10493120	6.95099	7.57568	6.81423	7.73094	123.725	190.768	112.535	212.444	1.54187	1.88781	0.897967	NM_001286857	Gpatch4	G patch domain containing 4		NM_001286857
10451650	7.72664	8.48558	7.73417	8.64747	211.812	358.439	212.921	401.004	1.69225	1.88335	0.893854	NM_001110832	Nfya	nuclear transcription factor-Y alpha		NM_001110832
10361356	5.14561	4.44243	4.09596	5.00917	35.3983	21.7423	17.1004	32.2039	0.61422	1.88322	0.675145	---	---	---		---
10340277	4.96551	4.479	4.15433	5.06752	31.2441	22.3004	17.8065	33.5333	0.713747	1.8832	0.665022	---	---	---		---
10408094	9.72218	10.3173	9.55346	10.4664	844.634	1275.94	751.411	1414.8	1.51064	1.88286	0.90185	NM_001177544	Hist1h2ao	histone cluster 1, H2ao		NM_001177544
10403955	9.89969	10.4948	9.73096	10.6439	955.22	1442.98	849.791	1600.03	1.51063	1.88285	0.90185	NM_001177544	Hist1h2ao	histone cluster 1, H2ao		NM_001177544
10408111	9.89969	10.4948	9.73096	10.6439	955.22	1442.98	849.791	1600.03	1.51063	1.88285	0.90185	NM_001177544	Hist1h2ao	histone cluster 1, H2ao		NM_001177544
10404045	9.71365	10.3242	9.55766	10.4705	839.654	1282.05	753.6	1418.86	1.52688	1.88278	0.903577	NM_001177544	Hist1h2ao	histone cluster 1, H2ao		NM_001177544
10408085	9.63888	10.2302	9.47123	10.3833	797.245	1201.16	709.78	1335.62	1.50664	1.88173	0.899328	NM_001177544	Hist1h2ao	histone cluster 1, H2ao		NM_001177544
10408118	9.63627	10.2156	9.45646	10.3685	795.807	1189.09	702.553	1321.96	1.49419	1.88165	0.899491	NM_001177544	Hist1h2ao	histone cluster 1, H2ao		NM_001177544
10342152	3.56314	3.53249	3.16115	4.07214	11.8198	11.5714	8.94544	16.8204	0.97898	1.88034	0.687934	---	---	---		---
10495107	5.71106	6.27876	5.6558	6.56656	52.3841	77.6416	50.4156	94.7836	1.48216	1.88005	0.819146	NM_001174169	Adora3	adenosine A3 receptor		NM_001174169
10396485	5.79156	6.6502	5.51778	6.42768	55.3902	100.44	45.8159	86.0844	1.81332	1.87892	1.16677	NM_001005510	Syne2	spectrin repeat containing, nuclear envelope 2		NM_001005510
10371220	5.58941	6.30331	5.56307	6.47291	48.1482	78.9743	47.2772	88.8262	1.64023	1.87884	0.889088	NM_010304	Gna15	guanine nucleotide binding protein, alpha 15		NM_010304
10437590	8.01697	8.84562	8.11988	9.02954	259.028	460.042	278.181	522.593	1.77603	1.87861	0.880307	NM_025821	Carhsp1	calcium regulated heat stable protein 1		NM_025821
10339981	4.2788	4.71457	4.48712	5.39634	19.4109	26.2558	22.4262	42.1174	1.35263	1.87804	0.623397	---	---	---		---
10341955	3.42674	3.85418	3.21611	4.12421	10.7536	14.4618	9.29278	17.4385	1.34484	1.87657	0.829302	---	---	---		---
10417070	9.20009	10.1069	9.29237	10.2004	588.172	1102.74	627.019	1176.6	1.87486	1.8765	0.937227	NM_023579	Ipo5	importin 5		NM_023579
10342905	5.63809	5.85472	5.18825	6.09604	49.8005	57.8691	36.4602	68.4054	1.16202	1.87617	0.845972	---	---	---		---
10500610	5.51526	6.00957	5.43281	6.33975	45.736	64.4259	43.1956	80.9945	1.40865	1.87506	0.795436	NM_001142952	Fam46c	family with sequence similarity 46, member C		NM_001142952
10538783	5.56878	6.66072	5.79902	6.70577	47.4647	101.176	55.6772	104.385	2.13161	1.87483	0.969258	NM_175524	C130060K24Rik	RIKEN cDNA C130060K24 gene		NM_175524
10480035	8.31508	9.1357	8.39009	9.29543	318.484	562.496	335.482	628.352	1.76617	1.87298	0.895192	NM_001177752	Pfkfb3	6-phosphofructo-2-kinase/fructose-2,6-biphosphatase 3		NM_001177752
10486197	6.72833	7.77027	7.06204	7.96696	106.03	218.315	133.624	250.204	2.05898	1.87244	0.872548	NM_145530	Rhov	ras homolog gene family, member V		NM_145530
10443527	7.5144	8.1709	7.46918	8.37377	182.835	288.194	177.193	331.708	1.57625	1.87201	0.868818	NM_008842	Pim1	proviral integration site 1		NM_008842
10344594	3.73845	3.88367	3.4413	4.34466	13.347	14.7605	10.8627	20.3176	1.1059	1.87041	0.72649	---	---	---		---
10545827	8.88742	9.61332	8.92282	9.82582	473.567	783.247	485.33	907.542	1.65393	1.86995	0.863042	NM_001003955	Rab11fip5	RAB11 family interacting protein 5 (class I)		NM_001003955
10338223	3.96877	3.81164	3.68778	4.59055	15.6574	14.0416	12.8864	24.0931	0.896808	1.86965	0.582807	---	---	---		---
10341166	6.34309	6.03195	5.8502	6.75063	81.1821	65.4331	57.6881	107.682	0.806003	1.86662	0.60765	---	---	---		---
10398211	7.3677	7.8705	7.16681	8.06678	165.157	234.022	143.69	268.129	1.41696	1.86603	0.872795	NM_001044380	Hhipl1	hedgehog interacting protein-like 1		NM_001044380
10485225	7.95032	8.74995	7.99631	8.89627	247.335	430.526	255.346	476.481	1.74066	1.86602	0.903552	NM_010163	Ext2	exostoses (multiple) 2		NM_010163
10495896	9.33884	10.0409	9.35867	10.2586	647.545	1053.42	656.507	1225.04	1.62679	1.86599	0.859905	NM_001025438	Camk2d	calcium/calmodulin-dependent protein kinase II, delta		NM_001025438
10403948	8.46321	9.13018	8.31925	9.21916	352.922	560.35	319.407	595.997	1.58774	1.86595	0.940189	NM_178201	Hist1h2bn	histone cluster 1, H2bn		NM_178201
10568024	7.57891	8.21407	7.31609	8.21584	191.196	296.948	159.354	297.314	1.55311	1.86575	0.998768	NM_009898	Coro1a	coronin, actin binding protein 1A		NM_009898
10340044	4.68882	4.60402	5.26306	6.16228	25.7914	24.3192	38.4008	71.6193	0.942918	1.86505	0.339562	---	---	---		---
10548785	8.74505	9.30146	8.616	9.51485	429.064	630.982	392.35	731.568	1.4706	1.86458	0.862506	NM_001166627	Dynlt1f	dynein light chain Tctex-type 1F		NM_001166627
10350684	8.34154	8.86814	8.21048	9.10821	324.38	467.279	296.212	551.881	1.44053	1.86313	0.846702	NM_026369	Arpc5	actin related protein 2/3 complex, subunit 5		NM_026369
10502240	6.10243	6.81683	6.06414	6.96087	68.709	112.738	66.9094	124.575	1.6408	1.86185	0.904979	NM_001029836	Npnt	nephronectin		NM_001029836
10343939	3.67664	3.7707	3.18513	4.08159	12.7873	13.6488	9.09534	16.931	1.06737	1.8615	0.806141	---	---	---		---
10482301	7.3841	7.84798	7.39094	8.28725	167.046	230.397	167.84	312.4	1.37925	1.8613	0.737506	NM_178778	Scai	suppressor of cancer cell invasion		NM_178778
10393431	4.31333	4.64141	4.38742	5.28215	19.8812	24.9576	20.9289	38.9121	1.25533	1.85925	0.641384	NM_001271729	Tk1	thymidine kinase 1		NM_001271729
10385526	5.5241	6.10436	5.35386	6.24852	46.0172	68.8011	40.8951	76.0313	1.49512	1.85918	0.904904	NM_001114679	9930111J21Rik1	RIKEN cDNA 9930111J21 gene 1		NM_001114679
10344117	5.19978	5.39256	4.59181	5.48638	36.7527	42.0071	24.1142	44.8297	1.14297	1.85906	0.937037	---	---	---		---
10349345	5.48595	6.56252	5.74935	6.64387	44.8163	94.5184	53.7932	100.001	2.10902	1.85899	0.945176	NM_010133	En1	engrailed 1		NM_010133
10545742	4.62327	5.18399	4.65987	5.55415	24.6459	36.3527	25.2791	46.9858	1.475	1.85868	0.773696	NM_144943	Cd207	CD207 antigen		NM_144943
10338762	4.1649	3.76398	2.87312	3.76703	17.9374	13.5854	7.32649	13.6141	0.757376	1.85821	0.997886	---	---	---		---
10497079	4.61629	5.9104	4.94016	5.83236	24.5268	60.1459	30.6999	56.979	2.45225	1.856	1.05558	NM_011196	Ptger3	prostaglandin E receptor 3 (subtype EP3)		NM_011196
10554166	6.45051	7.72379	6.93343	7.82492	87.4573	211.394	122.228	226.743	2.41711	1.85508	0.932303	NM_029332	Akap13	A kinase (PRKA) anchor protein 13		NM_029332
10394809	8.82155	9.70122	8.69144	9.58285	452.43	832.45	413.413	766.876	1.83995	1.85499	1.08551	ENSMUST00000174403	Gm20472	predicted gene 20472		ENSMUST00000174403
10394816	8.82155	9.70122	8.69144	9.58285	452.43	832.45	413.413	766.876	1.83995	1.85499	1.08551	ENSMUST00000174403	Gm20472	predicted gene 20472		ENSMUST00000174403
10341780	4.64378	4.49462	3.77182	4.6629	24.9987	22.5432	13.6593	25.3322	0.901775	1.85457	0.889903	---	---	---		---
10435305	9.26927	10.0217	9.26334	10.1543	617.061	1039.5	614.529	1139.62	1.68459	1.85446	0.912142	NM_001145884	Itgb5	integrin beta 5		NM_001145884
10434806	6.76113	7.48976	6.58947	7.48033	108.468	179.739	96.3005	178.568	1.65706	1.85428	1.00655	NM_001145952	Lpp	LIM domain containing preferred translocation partner in lipoma		NM_001145952
10431424	7.78383	8.47911	7.79003	8.6807	220.377	356.834	221.326	410.346	1.6192	1.85403	0.869593	NM_001159521	Plxnb2	plexin B2		NM_001159521
10461765	4.97039	5.54418	4.88277	5.77295	31.35	46.6622	29.5027	54.6803	1.48843	1.8534	0.853364	NM_134152	Lpxn	leupaxin		NM_134152
10340172	3.90301	4.2126	3.48246	4.3723	14.9597	18.5403	11.177	20.7106	1.23935	1.85296	0.89521	---	---	---		---
10566366	4.59309	4.93492	4.14383	5.03283	24.1357	30.5886	17.6773	32.7366	1.26736	1.8519	0.934383	NM_001167828	Trim30d	tripartite motif-containing 30D		NM_001167828
10339828	4.31374	3.50579	3.70951	4.59779	19.8869	11.3592	13.082	24.2144	0.571194	1.85097	0.469112	---	---	---		---
10397975	8.69572	9.53891	8.70358	9.59062	414.643	743.874	416.906	771.02	1.79401	1.84939	0.964793	NM_026790	Ifi27	interferon, alpha-inducible protein 27		NM_026790
10507653	4.84082	5.38478	4.57819	5.46172	28.6572	41.7812	23.8875	44.0699	1.45797	1.84489	0.948065	ENSMUST00000117835	Gm12957	predicted gene 12957		ENSMUST00000117835
10455533	7.20391	7.98344	7.22929	8.11209	147.432	253.078	150.049	276.682	1.71657	1.84394	0.914688	NM_010120	Eif1a	eukaryotic translation initiation factor 1A		NM_010120
10457205	5.69998	6.94687	6.07853	6.96069	51.9833	123.372	67.5802	124.559	2.37331	1.84313	0.990471	NM_001110850	Crem	cAMP responsive element modulator		NM_001110850
10439126	7.50943	8.11853	7.4431	8.32452	182.206	277.922	174.019	320.575	1.52532	1.84219	0.866947	---	---	---		---
10520513	9.28413	10.0707	9.13866	10.0193	623.45	1075.45	563.653	1037.77	1.725	1.84115	1.03631	NM_175675	Slc35f6	solute carrier family 35, member F6		NM_175675
10528143	7.7842	8.50258	7.76649	8.64661	220.433	362.687	217.745	400.765	1.64534	1.84053	0.904987	NM_008889	Ppp1r14b	protein phosphatase 1, regulatory (inhibitor) subunit 14B		NM_008889
10403938	9.81805	10.3976	9.63146	10.5113	902.664	1348.88	793.156	1459.55	1.49434	1.84018	0.924176	NM_001177544	Hist1h2ao	histone cluster 1, H2ao		NM_001177544
10477297	7.58983	8.28882	7.56637	8.44599	192.649	312.741	189.541	348.735	1.62337	1.83989	0.896786	NM_008444	Kif3b	kinesin family member 3B		NM_008444
10441003	5.92798	6.95746	5.93257	6.81215	60.8834	124.281	61.0774	112.373	2.0413	1.83985	1.10597	NM_001111023	Runx1	runt related transcription factor 1		NM_001111023
10585699	9.10342	9.74859	9.00853	9.88723	550.051	860.237	515.035	947.004	1.56392	1.83872	0.908378	NM_001272097	Fabp5	fatty acid binding protein 5, epidermal		NM_001272097
10341111	3.99668	3.58917	3.19744	4.07436	15.9632	12.035	9.17331	16.8463	0.753925	1.83645	0.714402	---	---	---		---
10447594	8.64944	9.32073	8.60764	9.48419	401.55	639.47	390.084	716.184	1.5925	1.83598	0.892884	NM_001166627	Dynlt1f	dynein light chain Tctex-type 1F		NM_001166627
10490838	9.01213	9.66426	8.92782	9.80251	516.322	811.393	487.014	892.998	1.57149	1.83362	0.908617	NM_001272097	Fabp5	fatty acid binding protein 5, epidermal		NM_001272097
10339733	3.82903	4.63172	3.88507	4.75953	14.2119	24.7906	14.7749	27.087	1.74435	1.83331	0.915221	---	---	---		---
10454441	6.0964	6.54322	5.70833	6.58237	68.4223	93.2625	52.2851	95.8277	1.36304	1.83279	0.973231	ENSMUST00000181067	Gm26658	predicted gene, 26658		ENSMUST00000181067
10343879	3.62532	3.47154	2.95603	3.82868	12.3404	11.0927	7.75987	14.2085	0.898894	1.83102	0.780712	---	---	---		---
10510602	5.70628	6.01147	5.20824	6.08024	52.211	64.5107	36.9688	67.6604	1.23558	1.8302	0.953449	XR_406167	LOC102631977	uncharacterized LOC102631977		XR_406167
10342407	3.25947	3.24223	2.99942	3.87122	9.5763	9.46257	7.9968	14.6337	0.988124	1.82994	0.646629	---	---	---		---
10340869	5.83231	5.29467	5.54323	6.41449	56.9772	39.2512	46.6315	85.3008	0.688893	1.82925	0.460151	---	---	---		---
10458843	10.6417	11.4829	10.6909	11.561	1597.61	2862.18	1653.03	3021.36	1.79154	1.82776	0.947318	NM_018744	Sema6a	sema domain, transmembrane domain (TM), and cytoplasmic domain, (semaphorin) 6A		NM_018744
10396511	5.57231	6.28231	5.38215	6.2512	47.5807	77.8331	41.7049	76.1726	1.63581	1.82647	1.0218	NM_001005510	Syne2	spectrin repeat containing, nuclear envelope 2		NM_001005510
10369154	7.77144	8.6477	7.9379	8.80671	218.492	401.067	245.215	447.801	1.83562	1.82616	0.895637	NM_008548	Man1a	mannosidase 1, alpha		NM_008548
10421877	4.88672	5.22238	4.69574	5.56447	29.5836	37.3331	25.9154	47.3229	1.26195	1.82605	0.7889	NM_019670	Diap3	diaphanous homolog 3 (Drosophila)		NM_019670
10467508	4.79605	5.36124	4.86026	5.72809	27.7814	41.1051	29.0459	53.0063	1.47959	1.82492	0.775475	NM_008528	Blnk	B cell linker		NM_008528
10341320	5.1926	4.7441	4.62447	5.49224	36.5703	26.7988	24.6662	45.0121	0.732802	1.82485	0.595368	---	---	---		---
10338531	5.5842	5.56335	5.074	5.94036	47.9745	47.2865	33.6843	61.4082	0.985657	1.82305	0.770035	---	---	---		---
10341332	7.0903	7.22664	6.40536	7.27149	136.268	149.774	84.7631	154.503	1.09911	1.82276	0.969393	---	---	---		---
10443506	5.99874	6.94762	5.99826	6.86247	63.9443	123.436	63.9226	116.362	1.93037	1.82035	1.0608	NM_001159538	Fgd2	FYVE, RhoGEF and PH domain containing 2		NM_001159538
10343208	4.3388	4.15586	3.65512	4.51816	20.2353	17.8253	12.598	22.914	0.880904	1.81886	0.777922	---	---	---		---
10540493	7.08662	7.51203	6.84312	7.7057	135.92	182.534	114.811	208.76	1.34295	1.81829	0.874374	NM_138677	Edem1	ER degradation enhancer, mannosidase alpha-like 1		NM_138677
10343867	4.90707	4.6017	3.94428	4.80675	30.0037	24.28	15.3938	27.9883	0.809232	1.81815	0.867505	---	---	---		---
10405343	8.95107	9.6694	8.93554	9.79699	494.928	814.292	489.628	889.588	1.64528	1.81687	0.915359	NM_028841	Tspan17	tetraspanin 17		NM_028841
10542028	5.89755	6.39715	5.36146	6.22219	59.6126	84.2816	41.1113	74.656	1.41382	1.81595	1.12893	NM_022657	Fgf23	fibroblast growth factor 23		NM_022657
10397645	4.18144	4.98462	4.48789	5.34834	18.1443	31.6607	22.4383	40.7391	1.74494	1.8156	0.777157	NM_008152	Gpr65	G-protein coupled receptor 65		NM_008152
10569102	5.98127	6.07244	5.69753	6.55756	63.1744	67.2957	51.8951	94.1939	1.06524	1.81508	0.714438	NM_001252600	Irf7	interferon regulatory factor 7		NM_001252600
10517169	9.68533	10.379	9.59511	10.4551	823.332	1331.69	773.421	1403.82	1.61744	1.81508	0.948619	NM_080559	Sh3bgrl3	SH3 domain binding glutamic acid-rich protein-like 3		NM_080559
10341934	9.09318	9.52334	8.80019	9.65993	546.159	735.886	445.781	808.964	1.34738	1.81471	0.909664	---	---	---		---
10557342	4.74135	5.30511	4.74277	5.60227	26.7478	39.5365	26.7742	48.5793	1.47812	1.81441	0.813854	NM_021887	Il21r	interleukin 21 receptor		NM_021887
10446402	7.823	8.5281	7.86505	8.72442	226.443	369.16	233.139	422.972	1.63026	1.81424	0.872777	NM_001114131	Ppp4r1	protein phosphatase 4, regulatory subunit 1		NM_001114131
10499394	7.14809	7.89299	7.21078	8.06984	141.837	237.698	148.136	268.698	1.67585	1.81386	0.884628	NM_001002011	Lmna	lamin A		NM_001002011
10362767	6.86263	7.68862	6.93539	7.79318	116.375	206.303	122.394	221.809	1.77275	1.81226	0.930092	NM_001164433	Mical1	microtubule associated monooxygenase, calponin and LIM domain containing 1		NM_001164433
10527051	6.37913	7.34366	6.35161	7.20898	83.2355	162.429	81.663	147.951	1.95143	1.81173	1.09785	NM_177879	Sdk1	sidekick homolog 1 (chicken)		NM_177879
10347928	3.43667	3.99106	3.25073	4.10799	10.8278	15.9012	9.51844	17.2437	1.46855	1.81161	0.922145	NM_030194	Sp110	Sp110 nuclear body protein		NM_030194
10582874	3.43667	3.99106	3.25073	4.10799	10.8278	15.9012	9.51844	17.2437	1.46855	1.81161	0.922145	NM_030194	Sp110	Sp110 nuclear body protein		NM_030194
10502791	7.37648	7.21417	6.77914	7.63613	166.166	148.485	109.831	198.932	0.893593	1.81125	0.746409	NM_133871	Ifi44	interferon-induced protein 44		NM_133871
10403980	8.9631	9.46964	8.78687	9.64382	499.072	709.001	441.685	799.979	1.42064	1.8112	0.886274	NM_001097979	Hist1h2bq	histone cluster 1, H2bq		NM_001097979
10427895	9.83234	10.5281	9.87352	10.7303	911.655	1476.65	938.049	1698.86	1.61974	1.81106	0.8692	NM_027395	Basp1	brain abundant, membrane attached signal protein 1		NM_027395
10382998	4.72058	5.61996	4.65235	5.50808	26.3656	49.1786	25.1476	45.509	1.86526	1.80968	1.08063	NM_001012273	Birc5	baculoviral IAP repeat-containing 5		NM_001012273
10584435	9.39168	10.3135	9.54936	10.4043	671.703	1272.52	749.277	1355.2	1.89446	1.80868	0.938989	NM_001145957	Vwa5a	von Willebrand factor A domain containing 5A		NM_001145957
10343185	3.87222	4.05297	2.98049	3.83456	14.6439	16.5984	7.89257	14.2665	1.13347	1.80759	1.16345	---	---	---		---
10371578	7.69386	7.95805	7.8457	8.69968	207.054	248.664	230.033	415.78	1.20096	1.80748	0.598066	NM_008553	Ascl1	achaete-scute complex homolog 1 (Drosophila)		NM_008553
10608654	5.24319	6.07826	5.43481	6.28721	37.8753	67.5676	43.2555	78.0975	1.78395	1.80549	0.865169	---	---	---		---
10455015	6.088	6.18498	6.05961	6.91135	68.0254	72.7551	66.6997	120.372	1.06953	1.80468	0.60442	NR_027885	Vaultrc5	vault RNA component 5		NR_027885
10413951	6.26204	7.18239	6.39834	7.24937	76.747	145.25	84.3515	152.152	1.89258	1.80379	0.954636	ENSMUST00000137590	Arhgap22	Rho GTPase activating protein 22		ENSMUST00000137590
10521498	9.5753	10.4018	9.62832	10.4778	762.872	1352.91	791.432	1426.07	1.77344	1.80189	0.948697	NM_001136058	Crmp1	collapsin response mediator protein 1		NM_001136058
10516305	10.3193	11.0207	10.3083	11.1573	1277.63	2077.64	1267.97	2283.88	1.62617	1.80121	0.909698	NM_001145970	Map7d1	MAP7 domain containing 1		NM_001145970
10530059	7.98468	8.75634	7.86567	8.71446	253.295	432.435	233.24	420.061	1.70724	1.80098	1.02946	NM_172710	Sel1l3	sel-1 suppressor of lin-12-like 3 (C. elegans)		NM_172710
10411622	4.30677	4.77379	4.20403	5.0525	19.7909	27.3561	18.4306	33.1859	1.38225	1.80059	0.824327	NM_010871	Naip6	NLR family, apoptosis inhibitory protein 6		NM_010871
10528872	8.16621	8.63852	8.18326	9.03141	287.26	398.523	290.675	523.27	1.38733	1.80019	0.761601	NM_009170	Shh	sonic hedgehog		NM_009170
10340991	7.43823	7.68427	7.00486	7.85289	173.432	205.682	128.432	231.182	1.18595	1.80003	0.889698	---	---	---		---
10391301	10.1591	11.084	10.2421	11.09	1143.35	2170.83	1211.11	2179.83	1.89866	1.79985	0.99587	NM_011486	Stat3	signal transducer and activator of transcription 3		NM_011486
10413609	5.5651	5.82235	5.70105	6.54723	47.3436	56.585	52.0219	93.5217	1.1952	1.79774	0.605047	NM_181390	Mustn1	musculoskeletal, embryonic nuclear protein 1		NM_181390
10438911	8.58777	9.31681	8.57814	9.42349	384.747	637.732	382.187	686.679	1.65753	1.79671	0.92872	NM_001128094	Atp13a3	ATPase type 13A3		NM_001128094
10339736	5.01574	4.77546	4.6619	5.5069	32.351	27.3877	25.3146	45.4719	0.846579	1.79627	0.6023	---	---	---		---
10375358	5.80372	6.27768	5.82684	6.67181	55.8592	77.5838	56.7615	101.956	1.38892	1.79622	0.760951	ENSMUST00000081265	Ebf1	early B cell factor 1		ENSMUST00000081265
10343692	5.01436	5.09256	4.54017	5.38387	32.3201	34.1204	23.2663	41.7548	1.0557	1.79465	0.817161	---	---	---		---
10385513	5.57691	6.14897	5.41524	6.25751	47.7329	70.9619	42.6727	76.5066	1.48665	1.79287	0.927527	NM_173434	9930111J21Rik2	RIKEN cDNA 9930111J21 gene 2		NM_173434
10433163	7.31856	7.74754	7.06761	7.90916	159.627	214.903	134.141	240.378	1.34628	1.79198	0.894018	NM_021391	Ppp1r1a	protein phosphatase 1, regulatory (inhibitor) subunit 1A		NM_021391
10461022	7.80554	8.46435	7.69081	8.53211	223.718	353.203	206.616	370.188	1.57879	1.79167	0.95412	NM_008889	Ppp1r14b	protein phosphatase 1, regulatory (inhibitor) subunit 14B		NM_008889
10339643	5.66516	5.52658	5.65868	6.49879	50.7438	46.0964	50.5163	90.4335	0.908413	1.79018	0.509726	---	---	---		---
10533720	4.24659	5.24477	4.57454	5.41427	18.9824	37.9171	23.8273	42.6441	1.99748	1.78972	0.889152	NM_030701	Hcar2	hydroxycarboxylic acid receptor 2		NM_030701
10340165	6.03068	5.71482	4.82575	5.66523	65.3755	52.5208	28.3593	50.7462	0.803372	1.7894	1.03497	---	---	---		---
10342091	2.97227	2.94968	3.19127	4.03056	7.84773	7.72575	9.13413	16.3425	0.984457	1.78917	0.472738	---	---	---		---
10481654	6.78167	7.34551	6.64311	7.48146	110.023	162.637	99.9486	178.708	1.4782	1.788	0.910068	NM_010236	Fpgs	folylpolyglutamyl synthetase		NM_010236
10341034	3.73027	3.53484	3.36563	4.2039	13.2716	11.5903	10.3076	18.4289	0.873311	1.7879	0.628918	---	---	---		---
10339307	6.79043	7.79223	7.04749	7.88571	110.694	221.664	132.284	236.502	2.0025	1.78784	0.93726	---	---	---		---
10547153	5.4683	5.70914	5.05637	5.89451	44.2713	52.3146	33.275	59.4873	1.18168	1.78775	0.879425	NM_009662	Alox5	arachidonate 5-lipoxygenase		NM_009662
10339782	4.24706	3.76369	2.9937	3.83126	18.9886	13.5826	7.96511	14.2339	0.715304	1.78703	0.954243	---	---	---		---
10477032	5.9996	6.05714	5.6978	6.53526	63.9822	66.5858	51.9049	92.7493	1.04069	1.78691	0.717912	NM_001160363	Tmem74b	transmembrane protein 74B		NM_001160363
10566438	7.14045	7.97956	7.27427	8.11154	141.088	252.398	154.801	276.577	1.78894	1.78666	0.912576	NM_001242363	Fam160a2	family with sequence similarity 160, member A2		NM_001242363
10340899	6.36909	6.31868	5.87227	6.70952	82.6583	79.8199	58.5772	104.657	0.965661	1.78665	0.762683	---	---	---		---
10364650	5.18946	5.5628	4.94173	5.77888	36.4907	47.2683	30.7333	54.9057	1.29535	1.78652	0.860898	NM_001142701	Hmha1	histocompatibility (minor) HA-1		NM_001142701
10421697	5.95981	6.18286	5.78392	6.62037	62.2416	72.6483	55.0978	98.3852	1.1672	1.78565	0.738407	NM_172488	Lacc1	laccase (multicopper oxidoreductase) domain containing 1		NM_172488
10569513	7.15335	7.84431	7.09615	7.93231	142.355	229.813	136.821	244.267	1.61437	1.7853	0.940826	NM_001199227	Osbpl5	oxysterol binding protein-like 5		NM_001199227
10342824	4.40961	3.31063	3.22476	4.06061	21.2532	9.92201	9.34867	16.6865	0.466848	1.78491	0.594612	---	---	---		---
10454709	5.30156	5.72692	5.02761	5.86332	39.4392	52.9631	32.6183	58.215	1.3429	1.78473	0.909785	NM_001166406	Kif20a	kinesin family member 20A		NM_001166406
10342756	5.48137	5.03639	5.16493	6.0003	44.6743	32.8174	35.8754	64.0134	0.734591	1.78432	0.512663	---	---	---		---
10344101	3.94889	4.97631	2.97234	3.8064	15.4431	31.4788	7.8481	13.9908	2.03837	1.78269	2.24997	---	---	---		---
10415319	6.40641	7.15667	6.22999	7.06382	84.8243	142.683	75.0611	133.79	1.6821	1.78241	1.06647	NM_001159417	Irf9	interferon regulatory factor 9		NM_001159417
10504817	7.0184	7.85376	7.04864	7.88239	129.643	231.322	132.389	235.958	1.7843	1.7823	0.980351	NM_009370	Tgfbr1	transforming growth factor, beta receptor I		NM_009370
10579142	9.49672	10.0279	9.18142	10.0142	722.435	1044.01	580.609	1034.14	1.44513	1.78114	1.00954	---	---	---		---
10504957	5.67199	5.89197	5.25245	6.08345	50.9847	59.3825	38.1193	67.8113	1.16471	1.77892	0.875702	NM_008017	Smc2	structural maintenance of chromosomes 2		NM_008017
10460833	7.74509	8.28712	7.66089	8.49175	214.539	312.371	202.376	359.974	1.45601	1.77874	0.867761	NM_010119	Ehd1	EH-domain containing 1		NM_010119
10344160	8.58639	9.52166	8.73302	9.56276	384.381	735.031	425.5	756.271	1.91225	1.77737	0.971916	---	---	---		---
10551009	10.9999	11.7071	10.9452	11.774	2047.86	3343.28	1971.63	3502.19	1.63258	1.77629	0.954628	NM_001039392	Tmsb10	thymosin, beta 10		NM_001039392
10452980	6.85712	7.55173	7.0497	7.87832	115.931	187.627	132.486	235.294	1.61844	1.77599	0.797417	NM_011163	Eif2ak2	eukaryotic translation initiation factor 2-alpha kinase 2		NM_011163
10590918	7.55844	7.80575	7.38206	8.21022	188.502	223.751	166.81	296.157	1.18699	1.77541	0.755513	NM_001081395	Amotl1	angiomotin-like 1		NM_001081395
10444236	4.73813	5.44707	4.658	5.48583	26.6883	43.6247	25.2464	44.8124	1.6346	1.775	0.973496	NM_010388	H2-DMb2	histocompatibility 2, class II, locus Mb2		NM_010388
10367436	6.70711	7.73867	6.92862	7.75637	104.482	213.586	121.821	216.223	2.04424	1.77492	0.987807	NM_001042580	Cd63	CD63 antigen		NM_001042580
10502359	4.907	5.72934	5.23346	6.0608	30.0023	53.0521	37.6207	66.755	1.76826	1.77442	0.794729	NM_011932	Dapp1	dual adaptor for phosphotyrosine and 3-phosphoinositides 1		NM_011932
10377405	5.2953	6.05556	5.3787	6.20576	39.2684	66.5129	41.6055	73.8107	1.6938	1.77406	0.901128	NM_011496	Aurkb	aurora kinase B		NM_011496
10499655	6.60577	7.25117	6.64647	7.4733	97.3944	152.342	100.182	177.7	1.56418	1.77378	0.857299	NM_010559	Il6ra	interleukin 6 receptor, alpha		NM_010559
10494655	5.03269	5.88535	5.47616	6.30254	32.7334	59.1108	44.5132	78.9321	1.80583	1.77323	0.748882	NM_172863	Zfp697	zinc finger protein 697		NM_172863
10491066	6.46924	7.05061	6.41	7.23583	88.6003	132.57	85.0356	150.731	1.49627	1.77256	0.879513	ENSMUST00000099182	A830092H15Rik	RIKEN cDNA A830092H15 gene		ENSMUST00000099182
10468593	5.07742	6.00459	5.17534	6.00113	33.764	64.2039	36.1355	64.0499	1.90155	1.77249	1.0024	NM_001286552	Nrap	nebulin-related anchoring protein		NM_001286552
10490986	6.70367	7.49166	6.69638	7.52216	104.233	179.976	103.707	183.821	1.72666	1.77249	0.979082	NR_027985	4632415L05Rik	RRS1 ribosome biogenesis regulator homolog pseudogene		NR_027985
10557960	7.12858	7.91615	7.10167	7.92742	139.932	241.545	137.346	243.439	1.72616	1.77246	0.992219	NM_001289550	Tgfb1i1	transforming growth factor beta 1 induced transcript 1		NM_001289550
10344243	3.7048	3.73834	3.07523	3.89991	13.0393	13.346	8.42821	14.9276	1.02352	1.77115	0.894046	---	---	---		---
10494386	9.46741	10.0204	9.30821	10.1323	707.906	1038.57	633.945	1122.31	1.4671	1.77035	0.925388	NM_178213	Hist2h2ab	histone cluster 2, H2ab		NM_178213
10544906	6.08737	6.68811	6.15669	6.98036	67.9954	103.115	71.3425	126.269	1.5165	1.7699	0.816627	NM_026637	Ggct	gamma-glutamyl cyclotransferase		NM_026637
10419216	6.58671	7.41966	6.71602	7.53956	96.1166	171.215	105.129	186.052	1.78132	1.76975	0.920253	NM_019425	Gnpnat1	glucosamine-phosphate N-acetyltransferase 1		NM_019425
10438909	4.62588	4.99405	4.55221	5.37556	24.6904	31.8682	23.4613	41.5151	1.29071	1.76952	0.767629	NM_001128094	Atp13a3	ATPase type 13A3		NM_001128094
10590983	7.28584	8.18362	7.37899	8.20211	156.047	290.746	166.456	294.498	1.8632	1.76923	0.987261	NM_019482	Panx1	pannexin 1		NM_019482
10355105	4.73912	5.54669	4.55589	5.37885	26.7064	46.7435	23.5212	41.6097	1.75027	1.76903	1.12338	---	---	---		AF362573
10518069	8.16043	8.42535	7.89921	8.72206	286.11	343.783	238.725	422.281	1.20158	1.7689	0.81411	NM_025994	Efhd2	EF hand domain containing 2		NM_025994
10428310	9.59305	10.3621	9.65318	10.4752	772.317	1316.17	805.185	1423.48	1.70418	1.7679	0.924612	NM_001102458	Azin1	antizyme inhibitor 1		NM_001102458
10383212	6.66074	6.99442	6.21007	7.03137	101.177	127.506	74.0316	130.813	1.26022	1.76699	0.974715	ENSMUST00000093902	Rnf213	ring finger protein 213		ENSMUST00000093902
10348180	8.09617	8.59033	7.9147	8.73433	273.647	385.432	241.303	425.887	1.4085	1.76495	0.90501	NM_001039169	Eif4e2	eukaryotic translation initiation factor 4E member 2		NM_001039169
10347873	9.9512	10.5846	9.92688	10.7461	989.939	1535.57	973.394	1717.45	1.55118	1.76439	0.894101	NM_010472	Agfg1	ArfGAP with FG repeats 1		NM_010472
10545479	11.2347	11.9389	11.183	12.0017	2409.75	3926.07	2325.04	4100.74	1.62924	1.76373	0.957404	NM_001039392	Tmsb10	thymosin, beta 10		NM_001039392
10352905	8.08609	8.64155	8.07062	8.88839	271.741	399.362	268.842	473.885	1.46964	1.76269	0.84274	NM_001111059	Cd34	CD34 antigen		NM_001111059
10338826	5.3591	5.01377	5.02803	5.84492	41.0439	32.3069	32.6278	57.4771	0.78713	1.7616	0.562083	---	---	---		---
10435565	5.77736	6.50472	5.6875	6.50296	54.8479	90.8065	51.5357	90.6957	1.65561	1.75986	1.00122	NM_008225	Hcls1	hematopoietic cell specific Lyn substrate 1		NM_008225
10416843	7.30293	8.5907	7.63955	8.45438	157.906	385.531	199.404	350.77	2.44151	1.75909	1.0991	NM_001033242	Cln5	ceroid-lipofuscinosis, neuronal 5		NM_001033242
10342377	3.49687	3.5467	3.06478	3.87828	11.2892	11.6859	8.36742	14.7055	1.03515	1.75747	0.794667	---	---	---		---
10574985	7.28126	7.99826	7.32238	8.13574	155.553	255.692	160.05	281.257	1.64376	1.7573	0.909106	NM_178798	Slc7a6	solute carrier family 7 (cationic amino acid transporter, y+ system), member 6		NM_178798
10444229	5.6563	6.26302	5.62222	6.43498	50.4331	76.7992	49.2556	86.5212	1.52279	1.75657	0.887635	NM_010386	H2-DMa	histocompatibility 2, class II, locus DMa		NM_010386
10604447	5.02146	5.50162	5.01216	5.82403	32.4795	45.3058	32.2709	56.6509	1.39491	1.75548	0.799737	NM_181751	Gpr119	G-protein coupled receptor 119		NM_181751
10521205	5.54036	6.2154	5.6937	6.5055	46.5386	74.3056	51.7577	90.8556	1.59664	1.7554	0.817843	NM_001145858	Sh3bp2	SH3-domain binding protein 2		NM_001145858
10379630	5.28073	5.53862	5.03375	5.8448	38.874	46.4828	32.7575	57.4726	1.19573	1.75449	0.808782	NM_011408	Slfn2	schlafen 2		NM_011408
10344221	4.42865	4.34745	4.3334	5.14431	21.5356	20.357	20.1596	35.3664	0.945273	1.75432	0.575602	---	---	---		---
10405587	7.08181	7.49	6.88855	7.69946	135.468	179.769	118.484	207.859	1.32703	1.75432	0.864862	NM_009369	Tgfbi	transforming growth factor, beta induced		NM_009369
10341828	9.70023	10.1599	9.33191	10.1425	831.878	1144.05	644.442	1130.27	1.37527	1.75387	1.0122	---	---	---		---
10436890	6.47057	6.99458	6.26599	7.07622	88.6821	127.52	76.9575	134.945	1.43794	1.75349	0.944978	AK160609	Gm10785	predicted gene 10785		AK160609
10339563	3.39323	3.46933	3.02704	3.83662	10.5067	11.0758	8.15134	14.2869	1.05416	1.75271	0.775238	---	---	---		---
10458382	4.91838	5.59582	4.81522	5.6242	30.2399	48.3625	28.153	49.3233	1.59929	1.75197	0.98052	NM_009841	Cd14	CD14 antigen		NM_009841
10512774	8.2271	8.98114	8.21748	9.02577	299.642	505.352	297.652	521.229	1.68652	1.75114	0.969539	BC138731	Coro2a	coronin, actin binding protein 2A		BC138731
10586604	6.73734	7.078	6.67673	7.48468	106.695	135.111	102.305	179.107	1.26633	1.75071	0.754359	NM_026467	Rps27l	ribosomal protein S27-like		NM_026467
10548745	6.61275	7.24716	6.50451	7.31196	97.8669	151.919	90.7931	158.898	1.5523	1.75011	0.956075	NM_001167694	Gpr19	G protein-coupled receptor 19		NM_001167694
10342931	3.94889	3.4567	3.29196	4.09875	15.4431	10.9792	9.79441	17.1335	0.710945	1.74932	0.640802	---	---	---		---
10500100	6.79434	7.34952	6.62743	7.4342	110.994	163.09	98.8682	172.949	1.46935	1.74929	0.942992	NM_027206	Tnfaip8l2	tumor necrosis factor, alpha-induced protein 8-like 2		NM_027206
10597758	6.00229	6.86183	6.1147	6.92141	64.1016	116.31	69.2958	121.214	1.81446	1.74922	0.959542	NM_153287	Csrnp1	cysteine-serine-rich nuclear protein 1		NM_153287
10546031	6.03639	6.48786	5.88126	6.68767	65.6346	89.7511	58.9435	103.084	1.36744	1.74885	0.870663	NM_024251	Aplf	aprataxin and PNKP like factor		NM_024251
10463070	7.25268	7.959	7.44973	8.25589	152.502	248.827	174.82	305.682	1.63163	1.74855	0.814006	NM_009848	Entpd1	ectonucleoside triphosphate diphosphohydrolase 1		NM_009848
10582719	8.06502	8.89181	8.07049	8.87621	267.802	475.007	268.819	469.901	1.77373	1.74802	1.01087	NM_001081337	Sipa1l2	signal-induced proliferation-associated 1 like 2		NM_001081337
10364375	7.4569	7.93066	7.27941	8.08133	175.691	243.987	155.354	270.847	1.38872	1.74342	0.90083	NM_007793	Cstb	cystatin B		NM_007793
10504564	6.80002	7.26771	6.73417	7.53558	111.432	154.098	106.46	185.54	1.38289	1.7428	0.830542	NM_153167	Dcaf10	DDB1 and CUL4 associated factor 10		NM_153167
10476900	4.51728	5.19322	4.39472	5.19495	22.9001	36.5861	21.035	36.6298	1.59764	1.74138	0.998805	NM_177655	Cstl1	cystatin-like 1		NM_177655
10540085	6.23139	7.32236	6.2829	7.08298	75.1337	160.048	77.8649	135.578	2.13018	1.74119	1.18049	NM_007992	Fbln2	fibulin 2		NM_007992
10581992	8.10657	8.50291	8.00508	8.80414	275.627	362.769	256.903	447.004	1.31616	1.73997	0.811557	NM_001025577	Maf	avian musculoaponeurotic fibrosarcoma (v-maf) AS42 oncogene homolog		NM_001025577
10343685	4.24013	4.56483	4.00359	4.80242	18.8976	23.6673	16.0399	27.9044	1.2524	1.73969	0.848159	---	---	---		---
10342713	4.39941	3.91136	3.42844	4.22582	21.1035	15.0466	10.7662	18.7111	0.712992	1.73794	0.804155	---	---	---		---
10511739	7.68319	8.23288	7.72077	8.51746	205.527	300.846	210.952	366.446	1.46377	1.73711	0.820982	NM_027769	Cpne3	copine III		NM_027769
10557009	7.44609	7.91177	7.45775	8.25442	174.381	240.814	175.795	305.372	1.38097	1.73709	0.788593	NM_001267710	Eef2k	eukaryotic elongation factor-2 kinase		NM_001267710
10341533	5.06027	4.92301	5.0533	5.84952	33.3651	30.337	33.2043	57.661	0.909245	1.73655	0.526127	---	---	---		---
10344116	4.44707	4.50386	4.07873	4.87477	21.8123	22.688	16.8974	29.3395	1.04014	1.73634	0.77329	---	---	---		---
10342598	3.61778	4.75528	4.41706	5.21296	12.2761	27.0073	21.3633	37.0899	2.19999	1.73615	0.728159	---	---	---		---
10500324	10.2439	10.7297	10.0198	10.8157	1212.65	1698.06	1038.17	1802.42	1.40028	1.73615	0.942099	NM_013549	Hist2h2aa1	histone cluster 2, H2aa1		NM_013549
10400357	5.77688	6.02486	5.54076	6.3355	54.8293	65.1123	46.5516	80.7563	1.18755	1.73477	0.806281	NM_013815	Baz1a	bromodomain adjacent to zinc finger domain 1A		NM_013815
10378068	6.15116	6.26513	5.75788	6.55245	71.0698	76.9114	54.1122	93.8607	1.0822	1.73456	0.819421	ENSMUST00000142921	Xaf1	XIAP associated factor 1		ENSMUST00000142921
10399228	6.25887	7.06523	6.47833	7.27163	76.5788	133.921	89.1602	154.518	1.74879	1.73304	0.866699	---	---	---		GENSCAN00000048581
10603706	5.27208	4.95447	4.80744	5.59989	38.6415	31.0059	28.0016	48.4994	0.802399	1.73202	0.639304	ENSMUST00000118975	Gm9434	predicted gene 9434		ENSMUST00000118975
10435457	4.88504	5.31462	4.54998	5.34228	29.5491	39.798	23.4251	40.5683	1.34684	1.73183	0.981013	NM_030253	Parp9	poly (ADP-ribose) polymerase family, member 9		NM_030253
10572747	8.37727	9.35622	8.62404	9.416	332.513	655.396	394.544	683.121	1.97104	1.73142	0.959414	NM_001001491	Tpm4	tropomyosin 4		NM_001001491
10344507	3.83825	4.61207	3.94035	4.73223	14.303	24.4552	15.352	26.5793	1.70979	1.73133	0.920084	---	---	---		---
10416037	4.27214	4.7785	3.97492	4.76668	19.3215	27.4455	15.7243	27.2215	1.42046	1.73118	1.00823	NM_023209	Pbk	PDZ binding kinase		NM_023209
10343622	4.2155	3.83385	3.2119	4.00337	18.5778	14.2595	9.26569	16.0375	0.767556	1.73084	0.889135	---	---	---		---
10339129	4.54682	5.14431	4.42865	5.21933	23.3738	35.3664	21.5356	37.2542	1.51308	1.72989	0.949327	---	---	---		---
10478572	4.89773	5.88045	4.74337	5.53327	29.8102	58.9105	26.7853	46.3106	1.97619	1.72896	1.27207	NM_026785	Ube2c	ubiquitin-conjugating enzyme E2C		NM_026785
10389222	5.11037	5.52481	4.89176	5.68138	34.5441	46.0399	29.6871	51.3174	1.33278	1.72861	0.89716	NM_009139	Ccl6	chemokine (C-C motif) ligand 6		NM_009139
10342185	4.72689	3.89663	3.62959	4.41916	26.4812	14.8937	12.377	21.3945	0.562426	1.72856	0.696147	---	---	---		---
10372028	7.32949	8.17715	7.32782	8.1169	160.84	289.447	160.654	277.607	1.79959	1.72798	1.04265	NM_018797	Plxnc1	plexin C1		NM_018797
10340371	4.42152	5.57831	4.67284	5.46107	21.4295	47.779	25.5073	44.05	2.22959	1.72696	1.08465	---	---	---		---
10534927	4.42	4.93179	4.43601	5.22359	21.4069	30.5223	21.6457	37.3644	1.42582	1.72618	0.816881	NM_153510	Pilra	paired immunoglobin-like type 2 receptor alpha		NM_153510
10342564	3.12642	3.39817	2.80462	3.59212	8.73268	10.5427	6.98672	12.0597	1.20727	1.72608	0.874208	---	---	---		---
10494395	9.36596	9.97179	9.23545	10.0227	659.834	1004.17	602.763	1040.22	1.52186	1.72575	0.965349	NM_013549	Hist2h2aa1	histone cluster 2, H2aa1		NM_013549
10341621	5.09858	4.84988	3.70843	4.49479	34.263	28.8376	13.0722	22.5459	0.841654	1.72472	1.27906	---	---	---		---
10338250	6.3207	6.83835	6.32736	7.11303	79.9322	114.432	80.3019	138.432	1.43162	1.7239	0.82663	---	---	---		---
10484463	6.62471	7.41103	6.49407	7.27951	98.6819	170.193	90.1383	155.364	1.72467	1.72362	1.09545	NM_009776	Serping1	serine (or cysteine) peptidase inhibitor, clade G, member 1		NM_009776
10518147	7.61425	7.95738	7.51749	8.30207	195.938	248.547	183.227	315.626	1.2685	1.72259	0.787474	NM_001290822	Pdpn	podoplanin		NM_001290822
10343967	4.64037	5.05321	4.37967	5.16387	24.9397	33.2022	20.8167	35.8491	1.3313	1.72213	0.926166	---	---	---		---
10474064	10.2525	10.7948	10.4059	11.1898	1219.86	1776.46	1356.72	2336.01	1.45628	1.7218	0.760468	NM_001025246	Trp53i11	transformation related protein 53 inducible protein 11		NM_001025246
10338881	4.16511	3.95287	3.56682	4.3498	17.94	15.4857	11.8501	20.3902	0.863197	1.72068	0.75947	---	---	---		---
10341472	3.7765	3.47657	3.1904	3.97286	13.7037	11.1314	9.12865	15.7018	0.812293	1.72005	0.708929	---	---	---		---
10385500	6.34684	6.48149	5.95898	6.7411	81.3932	89.3556	62.206	106.973	1.09783	1.71966	0.83531	NM_008326	Irgm1	immunity-related GTPase family M member 1		NM_008326
10471191	6.98839	7.24263	6.829	7.61107	126.974	151.443	113.693	195.507	1.19271	1.7196	0.774619	NM_144886	Exosc2	exosome component 2		NM_144886
10341091	3.61341	3.31542	2.85973	3.64173	12.239	9.95497	7.25877	12.4816	0.813381	1.71952	0.797573	---	---	---		---
10558707	6.73429	7.543	6.74955	7.53111	106.469	186.496	107.601	184.965	1.75164	1.71899	1.00827	ENSMUST00000131850	Ric8	resistance to inhibitors of cholinesterase 8 homolog (C. elegans)		ENSMUST00000131850
10512451	6.58929	7.53863	6.75911	7.53998	96.2884	185.932	108.317	186.106	1.93099	1.71817	0.999065	NM_001253353	Fam214b	family with sequence similarity 214, member B		NM_001253353
10568392	7.57395	7.9093	7.34528	8.12602	190.539	240.4	162.611	279.368	1.26168	1.71802	0.860515	NM_026418	Rgs10	regulator of G-protein signalling 10		NM_026418
10389331	6.09904	6.53071	5.82281	6.60296	68.5479	92.4573	56.6033	97.2052	1.3488	1.71731	0.951156	NM_001005223	Znhit3	zinc finger, HIT type 3		NM_001005223
10409876	4.68914	5.71983	4.83617	5.61561	25.7972	52.7038	28.5649	49.0307	2.043	1.71647	1.07491	NM_001145799	Ctla2a	cytotoxic T lymphocyte-associated protein 2 alpha		NM_001145799
10575799	6.00242	6.63342	5.95481	6.73315	64.1075	99.279	62.0263	106.385	1.54863	1.71516	0.933206	NM_172285	Plcg2	phospholipase C, gamma 2		NM_172285
10358754	6.58418	7.08143	6.34617	7.12416	95.948	135.432	81.3557	139.503	1.41152	1.71473	0.970815	ENSMUST00000119836	Gm7278	predicted gene 7278		ENSMUST00000119836
10339069	4.13234	4.49141	4.01383	4.79126	17.5371	22.4932	16.1541	27.6893	1.2826	1.71408	0.812341	---	---	---		---
10471443	8.50688	9.01341	8.48535	9.26274	363.768	516.783	358.382	614.274	1.42064	1.71402	0.841291	ENSMUST00000100188	Pip5kl1	phosphatidylinositol-4-phosphate 5-kinase-like 1		ENSMUST00000100188
10515519	10.0276	10.7457	9.91731	10.6942	1043.81	1717.07	966.958	1656.81	1.645	1.71342	1.03637	NM_033617	Atp6v0b	ATPase, H+ transporting, lysosomal V0 subunit B		NM_033617
10574451	8.97162	9.73487	9.04503	9.82066	502.028	852.096	528.231	904.303	1.69731	1.71195	0.942268	NM_001141922	Bean1	brain expressed, associated with Nedd4, 1		NM_001141922
10340650	3.02897	2.77659	2.80739	3.58285	8.16226	6.8523	7.00018	11.9825	0.839511	1.71174	0.57186	---	---	---		---
10529034	8.02821	8.58841	7.86529	8.64021	261.054	384.919	233.179	398.99	1.47448	1.71109	0.964733	NM_001160149	Cgref1	cell growth regulator with EF hand domain 1		NM_001160149
10512065	3.39213	3.70079	3.36385	4.13845	10.4986	13.0032	10.2948	17.6116	1.23856	1.71072	0.738329	ENSMUST00000118573	Gm12387	predicted gene 12387		ENSMUST00000118573
10383152	6.68666	6.76525	6.26461	7.03916	103.012	108.779	76.8839	131.522	1.05599	1.71066	0.827077	ENSMUST00000093902	Rnf213	ring finger protein 213		ENSMUST00000093902
10553354	7.13975	7.63953	7.03786	7.81227	141.019	199.402	131.404	224.764	1.414	1.71048	0.887162	NM_175272	Nav2	neuron navigator 2		NM_175272
10488108	7.72317	8.12928	7.82158	8.59546	211.303	280	226.22	386.805	1.32511	1.70986	0.72388	NM_001081090	Esf1	ESF1, nucleolar pre-rRNA processing protein, homolog (S. cerevisiae)		NM_001081090
10499639	4.98417	5.35173	4.96818	5.74183	31.6508	40.835	31.3019	53.5134	1.29017	1.70959	0.76308	NM_016904	Cks1b	CDC28 protein kinase 1b		NM_016904
10592802	8.33351	8.77538	8.3349	9.10808	322.58	438.18	322.89	551.829	1.35836	1.70903	0.79405	NM_027909	C2cd2l	C2 calcium-dependent domain containing 2-like		NM_027909
10368675	7.706	8.53725	7.86463	8.63755	208.803	371.509	233.072	398.255	1.77923	1.70872	0.932844	NM_008538	Marcks	myristoylated alanine rich protein kinase C substrate		NM_008538
10568294	4.53192	5.1491	4.66333	5.43557	23.1337	35.484	25.3397	43.2782	1.53387	1.70792	0.819905	XR_378504	LOC102635073	uncharacterized LOC102635073		XR_378504
10342174	5.44632	5.66508	5.47506	6.24582	43.6021	50.7409	44.4791	75.8892	1.16373	1.70618	0.668618	---	---	---		---
10449687	5.42281	5.89198	5.28771	6.05837	42.8972	59.3829	39.0625	66.6423	1.38431	1.70605	0.891069	NM_025290	Rsph1	radial spoke head 1 homolog (Chlamydomonas)		NM_025290
10400006	6.60799	7.32988	6.74152	7.51216	97.5445	160.885	107.004	182.552	1.64934	1.70603	0.881308	NM_013464	Ahr	aryl-hydrocarbon receptor		NM_013464
10360985	4.56095	4.89809	4.49774	5.26832	23.6039	29.8175	22.592	38.541	1.26324	1.70596	0.773657	NM_001081363	Cenpf	centromere protein F		NM_001081363
10401002	4.09653	4.9252	4.29685	5.06684	17.1072	30.3832	19.6554	33.5173	1.77605	1.70525	0.906492	NM_175644	Gphb5	glycoprotein hormone beta 5		NM_175644
10525365	5.41944	5.96924	5.21069	5.97971	42.7969	62.6497	37.0318	63.1063	1.46388	1.70411	0.992764	NM_001042489	Hvcn1	hydrogen voltage-gated channel 1		NM_001042489
10424370	6.55549	6.92276	6.32924	7.09797	94.0587	121.327	80.4065	136.994	1.28991	1.70376	0.88564	NM_144549	Trib1	tribbles homolog 1 (Drosophila)		NM_144549
10552369	5.02379	5.32886	4.86196	5.63057	32.532	40.1926	29.0801	49.5418	1.23548	1.70363	0.811287	NM_001271019	Siglec5	sialic acid binding Ig-like lectin 5		NM_001271019
10424213	7.36052	8.00149	7.15873	7.92725	164.337	256.265	142.887	243.411	1.55938	1.70353	1.0528	NM_199449	Zhx2	zinc fingers and homeoboxes 2		NM_199449
10583732	9.67786	10.2515	9.58738	10.3551	819.077	1219	769.29	1309.79	1.48826	1.7026	0.930682	NM_001252658	Ldlr	low density lipoprotein receptor		NM_001252658
10517116	7.45663	7.97793	7.40264	8.17011	175.658	252.113	169.206	288.036	1.43525	1.70228	0.875282	NM_001285505	Rps6ka1	ribosomal protein S6 kinase polypeptide 1		NM_001285505
10444932	5.55611	6.27063	5.73196	6.49838	47.0497	77.2052	53.1488	90.4082	1.64093	1.70104	0.853963	NM_001146710	Ppp1r18	protein phosphatase 1, regulatory subunit 18		NM_001146710
10594988	10.2373	10.9006	10.2696	11.0358	1207.05	1911.59	1234.41	2099.47	1.58369	1.70078	0.910512	NM_015806	Mapk6	mitogen-activated protein kinase 6		NM_015806
10526520	7.37039	8.13888	7.34415	8.10905	165.466	281.869	162.483	276.1	1.70348	1.69925	1.02089	NM_011962	Plod3	procollagen-lysine, 2-oxoglutarate 5-dioxygenase 3		NM_011962
10342836	4.95203	4.32583	3.97015	4.7344	30.9535	20.0542	15.6724	26.6193	0.647882	1.69848	0.753371	---	---	---		---
10338927	5.35117	5.57246	4.84978	5.61316	40.8192	47.5859	28.8357	48.9474	1.16577	1.69746	0.972185	---	---	---		---
10339518	9.16029	9.87212	9.31258	10.0756	572.166	937.141	635.867	1079.12	1.63788	1.69708	0.868431	---	---	---		---
10340711	6.50964	6.8087	5.72889	6.49185	91.1167	112.105	53.0357	89.9997	1.23034	1.69696	1.24561	---	---	---		---
10538590	5.56879	6.05872	5.68918	6.45207	47.4648	66.6586	51.5956	87.5522	1.40438	1.69689	0.761358	NM_025992	Herc6	hect domain and RLD 6		NM_025992
10501084	6.7152	7.0745	5.88086	6.64346	105.069	134.783	58.9271	99.9729	1.2828	1.69655	1.3482	NM_001044382	Prok1	prokineticin 1		NM_001044382
10606355	4.26447	4.50757	3.87281	4.63534	19.2191	22.7465	14.6498	24.8529	1.18354	1.69646	0.915247	NM_001281859	Cysltr1	cysteinyl leukotriene receptor 1		NM_001281859
10571325	7.98054	8.4231	7.93105	8.69238	252.569	343.247	244.053	413.684	1.35902	1.69505	0.829732	NM_001081279	Mfhas1	malignant fibrous histiocytoma amplified sequence 1		NM_001081279
10342576	6.82383	7.30226	6.52095	7.28192	113.286	157.833	91.8337	155.624	1.39323	1.69463	1.0142	---	---	---		---
10496592	5.11975	5.22652	4.921	5.68156	34.7694	37.4403	30.2949	51.3238	1.07682	1.69414	0.729492	NM_010260	Gbp2	guanylate binding protein 2		NM_010260
10500813	9.47702	10.0304	9.47642	10.2367	712.636	1045.83	712.337	1206.55	1.46755	1.69379	0.866793	NM_010432	Hipk1	homeodomain interacting protein kinase 1		NM_010432
10344049	9.10946	9.75881	9.14307	9.90203	552.36	866.353	565.376	956.773	1.56846	1.69228	0.905495	---	---	---		---
10438098	7.34147	7.43766	7.10567	7.86398	162.182	173.363	137.727	232.967	1.06894	1.69152	0.744153	NM_022324	Sdf2l1	stromal cell-derived factor 2-like 1		NM_022324
10597136	8.1208	8.65133	8.03663	8.79492	278.358	402.078	262.584	444.155	1.44446	1.69148	0.905266	NM_001081043	Ptpn23	protein tyrosine phosphatase, non-receptor type 23		NM_001081043
10389858	7.92936	8.54101	7.79486	8.55298	243.768	372.478	222.069	375.582	1.528	1.69129	0.991734	NM_001077529	Nme2	NME/NM23 nucleoside diphosphate kinase 2		NM_001077529
10339278	4.14182	4.77887	3.79598	4.55371	17.6528	27.4526	13.8901	23.4857	1.55514	1.69083	1.16891	---	---	---		---
10353420	5.23631	5.93019	5.32024	6.07723	37.6951	60.9769	39.9533	67.5195	1.61763	1.68996	0.9031	NM_008563	Mcm3	minichromosome maintenance deficient 3 (S. cerevisiae)		NM_008563
10344897	6.04519	6.59892	5.9278	6.6846	66.0363	96.933	60.8759	102.865	1.46787	1.68974	0.942336	NM_001198565	Sulf1	sulfatase 1		NM_001198565
10388938	8.11649	8.5912	8.07775	8.83337	277.528	385.664	270.176	456.151	1.38964	1.68835	0.845473	NM_001042565	Wsb1	WD repeat and SOCS box-containing 1		NM_001042565
10408629	5.53918	6.18094	5.50633	6.26193	46.5008	72.552	45.4538	76.7412	1.56023	1.68833	0.945411	NM_025831	Pxdc1	PX domain containing 1		NM_025831
10559207	6.04058	6.32577	5.91176	6.66723	65.8257	80.2131	60.203	101.634	1.21857	1.68818	0.789238	NM_001136071	Lsp1	lymphocyte specific 1		NM_001136071
10394821	6.86266	7.61474	6.71048	7.46512	116.377	196.004	104.726	176.696	1.68421	1.68722	1.10927	ENSMUST00000172851	Gm6838	predicted gene 6838		ENSMUST00000172851
10456756	5.9943	6.49039	5.71293	6.46714	63.7475	89.909	52.4522	88.4715	1.41039	1.68671	1.01625	NM_145356	Zbtb7c	zinc finger and BTB domain containing 7C		NM_145356
10340442	5.18269	5.51182	4.81308	5.56647	36.3199	45.627	28.1114	47.3888	1.25625	1.68575	0.962822	---	---	---		---
10340009	3.83453	3.56073	3.70514	4.45848	14.2662	11.8001	13.0424	21.9856	0.827133	1.6857	0.536719	---	---	---		---
10338164	4.97938	3.43333	3.53716	4.29043	31.546	10.8028	11.6089	19.5681	0.342444	1.68561	0.552058	---	---	---		---
10581027	9.88481	10.4152	9.70882	10.4614	945.422	1365.51	836.847	1409.94	1.44433	1.68483	0.968484	NM_007475	Rplp0	ribosomal protein, large, P0		NM_007475
10339051	4.67572	4.99692	4.89407	5.64586	25.5584	31.9317	29.7346	50.0696	1.24936	1.68388	0.637746	---	---	---		---
10408081	5.82416	6.24761	5.42773	6.17865	56.6563	75.9833	43.0438	72.4369	1.34113	1.68287	1.04896	NM_020034	Hist1h1b	histone cluster 1, H1b		NM_020034
10448182	8.98066	9.75606	9.00778	9.75855	505.182	864.701	514.77	866.194	1.71166	1.68268	0.998276	NM_010106	Eef1a1	eukaryotic translation elongation factor 1 alpha 1		NM_010106
10418434	10.2682	10.807	10.2453	10.9956	1233.19	1791.6	1213.8	2041.82	1.45281	1.68218	0.877451	NM_008407	Itih3	inter-alpha trypsin inhibitor, heavy chain 3		NM_008407
10483228	5.67484	5.87483	5.46658	6.21651	51.0853	58.6812	44.2186	74.3628	1.14869	1.68171	0.789121	XM_006499031	Scn3a	sodium channel, voltage-gated, type III, alpha		XM_006499031
10436694	9.99818	10.5809	9.82898	10.5788	1022.71	1531.71	909.53	1529.44	1.4977	1.68157	1.00148	NM_007475	Rplp0	ribosomal protein, large, P0		NM_007475
10576561	6.71996	7.29669	6.68688	7.43657	105.417	157.225	103.027	173.233	1.49146	1.68143	0.907592	NM_025636	Ntpcr	nucleoside-triphosphatase, cancer-related		NM_025636
10546010	5.2538	6.35817	5.45494	6.20361	38.1549	82.035	43.8632	73.7009	2.15005	1.68024	1.11308	NM_001037727	Arhgap25	Rho GTPase activating protein 25		NM_001037727
10343718	3.20637	3.66775	3.21611	3.9646	9.23025	12.7087	9.29278	15.6121	1.37686	1.68003	0.814029	---	---	---		---
10501762	6.62859	7.37511	6.81658	7.5645	98.9477	166.009	112.718	189.296	1.67774	1.67937	0.876979	NM_001190156	Snx7	sorting nexin 7		NM_001190156
10342192	4.25127	3.95871	3.7936	4.54035	19.0441	15.5485	13.8671	23.2693	0.81645	1.67802	0.6682	---	---	---		---
10487480	3.9287	4.55883	3.86871	4.61508	15.2285	23.5692	14.6083	24.5063	1.5477	1.67756	0.961762	NM_001113179	Bub1	budding uninhibited by benzimidazoles 1 homolog (S. cerevisiae)		NM_001113179
10428192	10.7397	11.4325	10.8025	11.5488	1709.89	2763.86	1786	2995.91	1.6164	1.67744	0.922544	NM_008774	Pabpc1	poly(A) binding protein, cytoplasmic 1		NM_008774
10339585	7.71053	7.2421	6.99346	7.73921	209.46	151.388	127.421	213.666	0.72275	1.67685	0.708524	---	---	---		---
10338680	3.6189	3.5119	2.98965	3.73484	12.2856	11.4074	7.94282	13.3137	0.928514	1.67619	0.856819	---	---	---		---
10374934	8.29695	8.9216	8.36539	9.11042	314.506	484.919	329.786	552.727	1.54184	1.67602	0.877322	NM_134013	Psme4	proteasome (prosome, macropain) activator subunit 4		NM_134013
10444780	8.39469	8.91696	8.2646	9.00949	336.553	483.361	307.534	515.379	1.43621	1.67584	0.937873	NM_010380	H2-D1	histocompatibility 2, D region locus 1		NM_010380
10341346	5.80656	6.70806	6.27795	7.0228	55.969	104.551	77.5983	130.039	1.86802	1.6758	0.803995	---	---	---		---
10341353	5.28555	5.19556	4.69477	5.43758	39.0041	36.6454	25.898	43.3385	0.939527	1.67343	0.845564	---	---	---		---
10403076	8.97408	9.07678	8.443	9.18573	502.883	539.989	348.015	582.346	1.07379	1.67334	0.927263	---	---	---		GENSCAN00000028116
10561204	6.0545	6.82454	5.97116	6.71363	66.4641	113.342	62.7331	104.956	1.70532	1.67305	1.07991	NM_181593	Itpkc	inositol 1,4,5-trisphosphate 3-kinase C		NM_181593
10383198	7.32984	7.73459	7.04191	7.78425	160.88	212.982	131.773	220.441	1.32385	1.67289	0.966161	ENSMUST00000093902	Rnf213	ring finger protein 213		ENSMUST00000093902
10454632	6.23925	6.73064	6.29841	7.03981	75.544	106.2	78.7063	131.582	1.4058	1.67181	0.807103	NM_009793	Camk4	calcium/calmodulin-dependent protein kinase IV		NM_009793
10419034	5.19511	5.8355	5.5834	6.32372	36.6339	57.1031	47.948	80.0993	1.55875	1.67054	0.712905	NM_001206684	2610528A11Rik	RIKEN cDNA 2610528A11 gene		NM_001206684
10554370	6.21786	6.71743	6.03093	6.7705	74.4322	105.232	65.387	109.175	1.41379	1.66967	0.963882	NM_001145999	Zfp710	zinc finger protein 710		NM_001145999
10338769	5.24984	4.1229	3.46359	4.20293	38.0505	17.4227	11.0318	18.4165	0.457883	1.66941	0.946036	---	---	---		---
10375360	7.64935	8.04276	7.5251	8.26329	200.763	263.702	184.196	307.255	1.3135	1.66808	0.858252	NM_001290709	Ebf1	early B cell factor 1		NM_001290709
10408197	7.26019	7.70027	7.05584	7.79345	153.297	207.975	133.052	221.852	1.35668	1.66741	0.93745	NM_178197	Hist1h2bh	histone cluster 1, H2bh		NM_178197
10496204	3.7149	4.56625	3.81246	4.54968	13.131	23.6906	14.0496	23.4202	1.80418	1.66697	1.01155	NM_173762	Cenpe	centromere protein E		NM_173762
10409220	10.5703	11.0498	10.3807	11.1171	1520.44	2119.96	1333.19	2221.23	1.39431	1.66609	0.954409	NM_013549	Hist2h2aa1	histone cluster 2, H2aa1		NM_013549
10439249	5.74996	5.87253	5.5543	6.29038	53.816	58.5878	46.9906	78.2693	1.08867	1.66564	0.748541	NM_001039530	Parp14	poly (ADP-ribose) polymerase family, member 14		NM_001039530
10438583	9.69942	10.2364	9.6304	10.3664	831.41	1206.31	792.575	1320.07	1.45093	1.66555	0.913825	XR_381426	LOC102635609	uncharacterized LOC102635609		XR_381426
10338075	7.41676	7.87438	7.32995	8.06565	170.871	234.652	160.892	267.919	1.37327	1.66521	0.875832	---	---	---		---
10447341	7.89507	8.873	8.08867	8.82431	238.041	468.856	272.228	453.296	1.96964	1.66513	1.03433	NM_145491	Rhoq	ras homolog gene family, member Q		NM_145491
10430201	8.40089	8.97695	8.42308	9.15828	338.001	503.883	343.241	571.371	1.49077	1.66463	0.881884	NM_022410	Myh9	myosin, heavy polypeptide 9, non-muscle		NM_022410
10342213	4.82804	4.89286	4.49897	5.23417	28.4044	29.7096	22.6113	37.6394	1.04595	1.66462	0.789323	---	---	---		---
10343399	7.69342	8.14384	7.57625	8.31134	206.991	282.839	190.844	317.661	1.36644	1.6645	0.890382	---	---	---		---
10401743	4.13578	4.3217	3.85793	4.59298	17.579	19.9968	14.4995	24.1337	1.13754	1.66445	0.828585	NM_027744	Noxred1	NADP+ dependent oxidoreductase domain containing 1		NM_027744
10529485	5.61618	5.72961	5.41375	6.14801	49.05	53.062	42.6287	70.9147	1.08179	1.66354	0.748251	NM_001042615	Htra3	HtrA serine peptidase 3		NM_001042615
10374366	7.91158	8.47843	7.92069	8.65446	240.782	356.667	242.307	402.95	1.48129	1.66297	0.885141	NM_007912	Egfr	epidermal growth factor receptor		NM_007912
10457942	10.5151	11.3499	10.5724	11.3061	1463.4	2610.05	1522.63	2532.05	1.78355	1.66294	1.0308	NM_009308	Syt4	synaptotagmin IV		NM_009308
10366163	9.55919	10.2458	9.73982	10.4729	754.4	1214.24	855.025	1421.2	1.60955	1.66217	0.85438	NM_001252330	Slc6a15	solute carrier family 6 (neurotransmitter transporter), member 15		NM_001252330
10340797	4.70211	4.58314	4.1454	4.87811	26.0301	23.9696	17.6966	29.4075	0.920843	1.66176	0.815085	---	---	---		---
10469575	9.83049	10.5115	9.92348	10.6557	910.482	1459.73	971.102	1613.19	1.60326	1.66119	0.904875	NM_011200	Ptp4a1	protein tyrosine phosphatase 4a1		NM_011200
10427918	6.16253	6.54628	5.83414	6.56615	71.6317	93.4602	57.0495	94.7562	1.30473	1.66095	0.986322	NM_001242423	Fam105a	family with sequence similarity 105, member A		NM_001242423
10341706	4.68161	4.09142	4.01	4.74144	25.6629	17.0467	16.1113	26.7495	0.664253	1.66029	0.637271	---	---	---		---
10548563	10.111	10.7403	10.1576	10.8877	1105.9	1710.62	1142.22	1894.63	1.54681	1.65872	0.902876	NM_011200	Ptp4a1	protein tyrosine phosphatase 4a1		NM_011200
10383168	7.10928	7.37469	6.76994	7.49965	138.072	165.96	109.133	180.976	1.20198	1.65831	0.917029	ENSMUST00000093902	Rnf213	ring finger protein 213		ENSMUST00000093902
10499952	4.58567	4.63169	4.4257	5.15423	24.0117	24.79	21.4916	35.6104	1.03241	1.65695	0.696147	NM_028798	Crct1	cysteine-rich C-terminal 1		NM_028798
10383202	7.84708	8.05119	7.42824	8.15631	230.253	265.247	172.236	285.295	1.15198	1.65642	0.929728	ENSMUST00000093902	Rnf213	ring finger protein 213		ENSMUST00000093902
10338420	4.1843	3.27585	3.97408	4.70172	18.1802	9.68563	15.7151	26.0231	0.532756	1.65593	0.372194	---	---	---		---
10459089	9.05321	9.61753	9.0503	9.77651	531.238	785.535	530.166	877.046	1.47869	1.65429	0.895659	NM_008306	Ndst1	N-deacetylase/N-sulfotransferase (heparan glucosaminyl) 1		NM_008306
10389214	5.17269	6.20056	5.3186	6.04474	36.0691	73.5453	39.9078	66.0157	2.03901	1.65421	1.11406	NM_011338	Ccl9	chemokine (C-C motif) ligand 9		NM_011338
10531415	4.3242	4.53735	4.12419	4.85022	20.0316	23.2209	17.4384	28.8445	1.15922	1.65408	0.805039	NM_021274	Cxcl10	chemokine (C-X-C motif) ligand 10		NM_021274
10464128	6.10086	6.87994	6.406	7.13198	68.6342	117.779	84.8004	140.262	1.71604	1.65402	0.839711	NM_007611	Casp7	caspase 7		NM_007611
10463068	10.1437	10.759	10.1854	10.9111	1131.26	1732.9	1164.42	1925.61	1.53183	1.6537	0.899921	NM_011200	Ptp4a1	protein tyrosine phosphatase 4a1		NM_011200
10338462	4.2922	5.22019	4.01058	4.73625	19.5921	37.2764	16.1177	26.6534	1.90262	1.65367	1.39856	---	---	---		---
10514275	4.02817	4.49854	3.73571	4.46137	16.3155	22.6045	13.3217	22.0296	1.38547	1.65366	1.0261	NM_025760	Ptplad2	protein tyrosine phosphatase-like A domain containing 2		NM_025760
10606261	10.3429	10.8456	10.2392	10.9648	1298.75	1840.11	1208.67	1998.65	1.41683	1.6536	0.920679	NM_009076	Rpl12	ribosomal protein L12		NM_009076
10353117	5.59863	5.822	5.41099	6.1364	48.4568	56.5713	42.547	70.346	1.16746	1.65337	0.804186	ENSMUST00000133201	Slco5a1	solute carrier organic anion transporter family, member 5A1		ENSMUST00000133201
10394831	6.81586	7.2648	6.48724	7.21213	112.662	153.789	89.713	148.275	1.36504	1.65277	1.03719	XR_381331	Gm5784	predicted gene 5784		XR_381331
10338260	3.23402	3.37992	3.18811	3.91242	9.40886	10.4101	9.11419	15.0576	1.10642	1.65211	0.691352	---	---	---		---
10556302	8.72713	9.37883	8.7642	9.4885	423.767	665.747	434.796	718.327	1.57102	1.6521	0.926803	NM_001276301	Ampd3	adenosine monophosphate deaminase 3		NM_001276301
10467489	10.0727	10.722	10.1516	10.8757	1076.96	1689.1	1137.45	1878.87	1.5684	1.65182	0.898998	NM_011200	Ptp4a1	protein tyrosine phosphatase 4a1		NM_011200
10341931	4.12801	3.87258	4.06585	4.78985	17.4846	14.6475	16.7472	27.6624	0.837735	1.65176	0.529508	---	---	---		---
10343914	3.8064	4.00001	3.17738	3.90115	13.9908	16.0001	9.04661	14.9404	1.14362	1.6515	1.07093	---	---	---		---
10441601	4.69401	5.52243	4.51003	5.23313	25.8844	45.9638	22.7852	37.6124	1.77573	1.65074	1.22204	NM_145968	Tagap	T cell activation Rho GTPase activating protein		NM_145968
10339995	5.78417	5.03413	4.58425	5.30692	55.1071	32.766	23.9881	39.586	0.594588	1.65024	0.827716	---	---	---		---
10568150	4.67405	5.57438	4.65621	5.37867	25.5288	47.6492	25.2149	41.6046	1.86649	1.65	1.14529	NM_145588	Kif22	kinesin family member 22		NM_145588
10409345	10.3921	11.0066	10.3902	11.1124	1343.8	2057.45	1342.02	2213.97	1.53107	1.64973	0.929302	NM_028870	Cltb	clathrin, light polypeptide (Lcb)		NM_028870
10496569	7.49508	7.79497	7.33916	8.06118	180.403	222.085	161.923	267.09	1.23105	1.64949	0.8315	NM_001083312	Gbp7	guanylate binding protein 7		NM_001083312
10475957	9.557	10.2137	9.50899	10.231	753.258	1187.5	728.602	1201.81	1.57648	1.64947	0.988094	NM_027192	Ttl	tubulin tyrosine ligase		NM_027192
10392560	5.98543	6.47921	6.01606	6.73794	63.357	89.2147	64.7165	106.739	1.40813	1.64933	0.835825	NM_147220	Abca9	ATP-binding cassette, sub-family A (ABC1), member 9		NM_147220
10556616	4.89053	5.27487	4.8164	5.53788	29.6618	38.7162	28.1762	46.4588	1.30526	1.64887	0.833346	NM_001105252	Tmc5	transmembrane channel-like gene family 5		NM_001105252
10342075	3.28556	3.59159	3.27252	3.99312	9.75104	12.0553	9.66334	15.9239	1.23631	1.64786	0.757057	---	---	---		---
10341121	5.41039	5.36227	5.17293	5.89331	42.5295	41.1342	36.0752	59.4379	0.967192	1.64761	0.692053	---	---	---		---
10555389	8.97382	9.38372	8.74352	9.46303	502.791	668.009	428.61	705.758	1.3286	1.64662	0.946514	NM_011671	Ucp2	uncoupling protein 2 (mitochondrial, proton carrier)		NM_011671
10543226	7.40697	8.13735	7.51652	8.23596	169.715	281.571	183.104	301.488	1.65908	1.64654	0.933936	NR_024619	2610001J05Rik	RIKEN cDNA 2610001J05 gene		NR_024619
10421488	8.94219	9.68909	8.87091	9.59007	491.89	825.48	468.176	770.724	1.67818	1.64623	1.07104	NM_207636	Fndc3a	fibronectin type III domain containing 3A		NM_207636
10500329	10.3455	10.8697	10.2047	10.9236	1301.09	1871.18	1180.11	1942.38	1.43816	1.64594	0.963342	NM_013549	Hist2h2aa1	histone cluster 2, H2aa1		NM_013549
10605143	5.01254	6.08663	5.02433	5.743	32.2794	67.9607	32.5443	53.557	2.10539	1.64566	1.26894	NM_001162423	Arhgap4	Rho GTPase activating protein 4		NM_001162423
10342134	6.1174	6.61498	5.86096	6.57953	69.4257	98.0185	58.1197	95.6393	1.41185	1.64556	1.02488	---	---	---		---
10475487	4.63049	4.89514	4.4083	5.12622	24.7694	29.7566	21.2339	34.9259	1.20134	1.64482	0.851992	NM_172980	Slc28a2	solute carrier family 28 (sodium-coupled nucleoside transporter), member 2		NM_172980
10353878	5.76192	6.72753	5.66405	6.38197	54.264	105.971	50.7047	83.3999	1.95288	1.64482	1.27064	NM_153502	Ankrd23	ankyrin repeat domain 23		NM_153502
10497548	6.80769	7.44652	6.77811	7.49594	112.026	174.432	109.752	180.51	1.55707	1.6447	0.966329	NM_173182	Fndc3b	fibronectin type III domain containing 3B		NM_173182
10353707	9.96565	10.6261	10.0558	10.7735	999.905	1580.46	1064.36	1750.47	1.58061	1.64463	0.902876	NM_011200	Ptp4a1	protein tyrosine phosphatase 4a1		NM_011200
10502522	7.64224	8.42074	7.77438	8.49213	199.776	342.684	218.938	360.068	1.71534	1.64461	0.951721	NM_011828	Hs2st1	heparan sulfate 2-O-sulfotransferase 1		NM_011828
10480432	4.45831	5.21829	4.6462	5.3639	21.983	37.2273	25.0407	41.1809	1.69346	1.64456	0.903994	NM_025979	Mastl	microtubule associated serine/threonine kinase-like		NM_025979
10456005	5.02221	5.26111	5.15898	5.87666	32.4964	38.3489	35.728	58.756	1.1801	1.64454	0.652681	NM_001042605	Cd74	CD74 antigen (invariant polypeptide of major histocompatibility complex, class II antigen-associated)		NM_001042605
10586039	7.81341	8.42988	7.75683	8.47444	224.943	344.863	216.291	355.681	1.53312	1.64446	0.969583	NM_001083927	Tle3	transducin-like enhancer of split 3, homolog of Drosophila E(spl)		NM_001083927
10597648	6.38818	7.44814	6.42229	7.13957	83.7594	174.628	85.7636	141.001	2.08488	1.64407	1.23849	NM_010851	Myd88	myeloid differentiation primary response gene 88		NM_010851
10339433	3.59286	3.04544	3.17801	3.89493	12.0659	8.25599	9.05061	14.8761	0.684241	1.64366	0.554982	---	---	---		---
10424349	9.66038	10.1504	9.60479	10.3208	809.216	1136.55	778.627	1278.96	1.4045	1.64259	0.888646	NM_009270	Sqle	squalene epoxidase		NM_009270
10339046	4.49988	4.57095	4.13191	4.84762	22.6256	23.7681	17.5319	28.7926	1.0505	1.64229	0.825494	---	---	---		---
10359890	4.50165	5.12496	4.39886	5.1145	22.6533	34.8952	21.0954	34.6432	1.5404	1.64221	1.00727	NM_023284	Nuf2	NUF2, NDC80 kinetochore complex component, homolog (S. cerevisiae)		NM_023284
10595327	8.12154	8.61513	8.09996	8.81517	278.5	392.113	274.367	450.433	1.40795	1.64172	0.870525	NM_001081216	Phip	pleckstrin homology domain interacting protein		NM_001081216
10343960	3.54908	3.14166	3.34231	4.0575	11.7052	8.82538	10.1423	16.6506	0.75397	1.6417	0.530035	---	---	---		---
10344952	7.11345	7.93789	7.25663	7.97128	138.472	245.213	152.92	250.954	1.77085	1.64109	0.97712	NM_133832	Rdh10	retinol dehydrogenase 10 (all-trans)		NM_133832
10379518	5.47363	7.31988	5.59481	6.30829	44.4351	159.773	48.3288	79.2472	3.59565	1.63975	2.01613	NM_013654	Ccl7	chemokine (C-C motif) ligand 7		NM_013654
10524555	8.20512	8.90013	8.24656	8.95991	295.112	477.755	303.712	497.969	1.61889	1.63961	0.959406	NM_023556	Mvk	mevalonate kinase		NM_023556
10358476	4.71573	5.19715	4.70511	5.41826	26.277	36.6859	26.0843	42.7622	1.39612	1.63938	0.857904	NM_001110146	Prg4	proteoglycan 4 (megakaryocyte stimulating factor, articular superficial zone protein)		NM_001110146
10569569	9.73734	10.4078	9.75638	10.4694	853.557	1358.51	864.892	1417.76	1.59159	1.63924	0.958207	NM_001252572	Cttn	cortactin		NM_001252572
10596269	7.76177	8.39705	7.86377	8.57638	217.032	337.104	232.932	381.723	1.55324	1.63878	0.883112	NM_001163026	Dnajc13	DnaJ (Hsp40) homolog, subfamily C, member 13		NM_001163026
10554945	7.1366	7.50674	7.06107	7.77327	140.712	181.868	133.535	218.77	1.29248	1.6383	0.831317	NM_028243	Prcp	prolylcarboxypeptidase (angiotensinase C)		NM_028243
10338092	7.21346	6.55667	5.98496	6.69716	148.412	94.1355	63.3362	103.764	0.634286	1.6383	0.907211	---	---	---		---
10602739	7.6366	8.07008	7.51763	8.22951	198.997	268.742	183.245	300.143	1.35048	1.63793	0.895379	NM_019736	Acot9	acyl-CoA thioesterase 9		NM_019736
10597518	7.2781	7.7686	7.256	7.96775	155.212	218.063	152.852	250.34	1.40494	1.63779	0.871067	NM_009371	Tgfbr2	transforming growth factor, beta receptor II		NM_009371
10342887	3.32518	3.80534	3.26403	3.9749	10.0226	13.9805	9.60664	15.724	1.3949	1.63679	0.889116	---	---	---		---
10568328	8.15402	8.79612	8.12299	8.83347	284.842	444.523	278.782	456.182	1.56059	1.63634	0.974442	NM_178600	Vkorc1	vitamin K epoxide reductase complex, subunit 1		NM_178600
10558971	9.58485	10.1491	9.52979	10.2402	767.94	1135.51	739.184	1209.55	1.47865	1.63633	0.938794	NM_007459	Ap2a2	adaptor-related protein complex 2, alpha 2 subunit		NM_007459
10524718	10.0741	10.6525	9.90737	10.6171	1077.98	1609.63	960.32	1570.61	1.49318	1.63551	1.02484	NM_007475	Rplp0	ribosomal protein, large, P0		NM_007475
10510391	9.41741	9.89357	9.19388	9.90348	683.79	951.174	585.642	957.731	1.39103	1.63535	0.993154	NM_009272	Srm	spermidine synthase		NM_009272
10494390	10.2006	10.6845	10.0265	10.7353	1176.77	1645.77	1042.95	1704.66	1.39855	1.63446	0.965454	NM_013549	Hist2h2aa1	histone cluster 2, H2aa1		NM_013549
10342143	5.88633	5.75923	5.29856	6.00718	59.1511	54.1629	39.3574	64.3192	0.91567	1.63423	0.842096	---	---	---		---
10343984	5.03375	5.16938	4.73506	5.44363	32.7575	35.9865	26.6315	43.5206	1.09857	1.63418	0.826884	---	---	---		---
10525893	7.37277	7.98506	7.2394	7.94742	165.739	253.363	151.104	246.838	1.52868	1.63356	1.02644	NM_030210	Aacs	acetoacetyl-CoA synthetase		NM_030210
10339979	3.62396	3.56175	3.33158	4.03943	12.3288	11.8085	10.0671	16.4434	0.957792	1.63337	0.718129	---	---	---		---
10589685	6.11969	6.61702	6.23594	6.94374	69.5362	98.1567	75.3711	123.104	1.41159	1.63331	0.797347	NM_028838	Lrrc2	leucine rich repeat containing 2		NM_028838
10343035	9.6918	10.1244	9.45491	10.1623	827.032	1116.19	701.799	1145.94	1.34964	1.63285	0.974045	---	---	---		---
10601473	6.23927	6.94133	6.53602	7.24337	75.5453	122.899	92.7979	151.521	1.62683	1.6328	0.811106	NM_026565	Apool	apolipoprotein O-like		NM_026565
10340502	9.3126	9.71453	9.12084	9.82729	635.877	840.166	556.732	908.464	1.32127	1.63178	0.92482	---	---	---		---
10523281	8.71401	9.37785	8.74814	9.45422	419.932	665.293	429.983	701.46	1.58429	1.63137	0.94844	NM_001009818	2011-09-01	septin 11		NM_001009818
10340745	5.93894	5.53807	4.78217	5.4881	61.348	46.4648	27.5155	44.8831	0.757397	1.63119	1.03524	---	---	---		---
10464761	7.21234	7.77617	7.06806	7.77396	148.296	219.21	134.183	218.875	1.47819	1.63117	1.00153	NM_134164	Syt12	synaptotagmin XII		NM_134164
10454057	9.57803	10.1172	9.55491	10.2608	764.316	1110.66	752.165	1226.86	1.45314	1.63111	0.905283	XR_389931	LOC102641084	uncharacterized LOC102641084		XR_389931
10436428	6.6025	7.10468	6.53988	7.24535	97.174	137.633	93.0463	151.729	1.41635	1.63068	0.907097	NM_025910	Mina	myc induced nuclear antigen		NM_025910
10544089	5.51636	5.83086	5.34419	6.04964	45.771	56.9199	40.6219	66.2406	1.24358	1.63066	0.85929	NM_028421	Zc3hav1	zinc finger CCCH type, antiviral 1		NM_028421
10549473	6.60568	7.14602	6.63089	7.33565	97.3888	141.634	99.1049	161.529	1.45431	1.62988	0.876834	NM_181541	Caprin2	caprin family member 2		NM_181541
10344547	3.62397	3.56401	3.04894	3.75328	12.3288	11.8269	8.27604	13.485	0.959291	1.6294	0.877045	---	---	---		---
10388045	6.02749	6.33727	5.87919	6.58319	65.2311	80.8551	58.8589	95.8823	1.23952	1.62902	0.843274	ENSMUST00000121485	Gm12321	predicted gene 12321		ENSMUST00000121485
10450075	7.20781	7.63053	7.09995	7.80383	147.832	198.161	137.182	223.454	1.34045	1.62888	0.886808	NM_001001892	H2-K1	histocompatibility 2, K1, K region		NM_001001892
10358454	9.26307	10.054	9.49309	10.1969	614.413	1063.08	720.616	1173.78	1.73024	1.62886	0.90569	NM_001166409	Rbm3	RNA binding motif protein 3		NM_001166409
10502565	4.59544	4.56846	4.24682	4.95033	24.1748	23.7271	18.9854	30.917	0.981479	1.62847	0.767445	NM_030601	Clca2	chloride channel calcium activated 2		NM_030601
10525439	7.61859	8.26543	7.45272	8.15617	196.528	307.709	175.183	285.268	1.56573	1.62839	1.07867	NM_011026	P2rx4	purinergic receptor P2X, ligand-gated ion channel 4		NM_011026
10481128	6.06205	6.4367	6.07803	6.781	66.8128	86.624	67.557	109.972	1.29652	1.62784	0.78769	NM_011513	Med22	mediator complex subunit 22		NM_011513
10341117	3.84244	4.27222	3.5452	4.24781	14.3446	19.3226	11.6738	18.9984	1.34703	1.62744	1.01707	---	---	---		---
10497237	6.60518	7.23963	6.54554	7.24802	97.3548	151.129	93.4123	152.01	1.55235	1.6273	0.994203	NM_001195031	Pag1	phosphoprotein associated with glycosphingolipid microdomains 1		NM_001195031
10603469	8.94452	9.69002	9.16395	9.86529	492.686	826.014	573.619	932.715	1.67655	1.62602	0.885601	NM_001166409	Rbm3	RNA binding motif protein 3		NM_001166409
10461408	6.04964	6.5046	6.00604	6.70693	66.2404	90.799	64.2684	104.469	1.37075	1.62552	0.869146	NM_144538	Rab3il1	RAB3A interacting protein (rabin3)-like 1		NM_144538
10598750	3.82147	4.38172	3.9016	4.6024	14.1376	20.8463	14.9451	24.2919	1.47453	1.62541	0.85816	NM_011823	Gpr34	G protein-coupled receptor 34		NM_011823
10545672	7.35106	7.97099	7.28666	7.98728	163.264	250.904	156.136	253.753	1.5368	1.62521	0.988774	NM_008638	Mthfd2	methylenetetrahydrofolate dehydrogenase (NAD+ dependent), methenyltetrahydrofolate cyclohydrolase		NM_008638
10426451	5.94775	6.50949	5.99444	6.69476	61.7235	91.1071	63.7539	103.592	1.47605	1.62487	0.879484	NM_029926	Irak4	interleukin-1 receptor-associated kinase 4		NM_029926
10405063	4.73419	4.58117	4.535	5.23497	26.6154	23.9369	23.183	37.6603	0.899365	1.62448	0.635601	NM_008760	Ogn	osteoglycin		NM_008760
10527694	7.55765	8.16095	7.61024	8.30993	188.4	286.213	195.393	317.35	1.51918	1.62416	0.901884	NM_001081204	B3glct	beta-3-glucosyltransferase		NM_001081204
10585874	8.15916	8.53722	8.0641	8.7635	285.858	371.5	267.63	434.585	1.2996	1.62383	0.854838	NM_010421	Hexa	hexosaminidase A		NM_010421
10492558	6.36803	6.91425	6.3476	7.04686	82.5975	120.614	81.4363	132.226	1.46026	1.62367	0.912179	NM_133786	Smc4	structural maintenance of chromosomes 4		NM_133786
10342042	4.07998	3.98083	4.09844	4.79747	16.912	15.7889	17.1299	27.8088	0.933589	1.62341	0.567764	---	---	---		---
10425808	6.44208	7.23469	6.48061	7.17953	86.9477	150.612	89.3013	144.962	1.73221	1.62329	1.03897	NM_009775	Tspo	translocator protein		NM_009775
10343683	4.10671	3.80072	3.66763	4.36599	17.2283	13.9357	12.7077	20.6202	0.808888	1.62265	0.675829	---	---	---		---
10496519	7.94667	8.4515	7.88168	8.57988	246.709	350.071	235.843	382.65	1.41896	1.62248	0.914859	NM_001293561	Unc5c	unc-5 homolog C (C. elegans)		NM_001293561
10565600	6.53032	7.08548	6.42826	7.1264	92.4321	135.814	86.119	139.721	1.46933	1.62242	0.972036	XM_006507831	Usp35	ubiquitin specific peptidase 35		XM_006507831
10560644	5.51631	5.77379	5.31553	6.01296	45.7695	54.7121	39.8231	64.5776	1.19538	1.62161	0.84723	NM_001159724	Pvrl2	poliovirus receptor-related 2		NM_001159724
10569458	7.92974	8.50315	7.81529	8.51156	243.831	362.829	225.235	364.952	1.48804	1.62032	0.994183	NM_001252593	Cars	cysteinyl-tRNA synthetase		NM_001252593
10571142	6.61192	6.77947	6.24404	6.93971	97.8108	109.856	75.7955	122.761	1.12315	1.61964	0.894877	NM_054044	Gpr124	G protein-coupled receptor 124		NM_054044
10571207	8.93619	9.76453	8.99499	9.69058	489.847	869.792	510.225	826.33	1.77564	1.61954	1.0526	NM_025869	Dusp26	dual specificity phosphatase 26 (putative)		NM_025869
10494574	8.30424	9.16858	8.41962	9.11488	316.1	575.464	342.419	554.438	1.82051	1.61918	1.03792	NM_182997	Prkab2	protein kinase, AMP-activated, beta 2 non-catalytic subunit		NM_182997
10523674	8.47681	8.79178	8.41099	9.10607	356.267	443.191	340.376	551.062	1.24399	1.61898	0.804248	NM_028794	Nudt9	nudix (nucleoside diphosphate linked moiety X)-type motif 9		NM_028794
10473022	5.46418	6.30501	5.85442	6.54907	44.1449	79.0671	57.8569	93.6412	1.79108	1.6185	0.844362	NM_019755	Plp2	proteolipid protein 2		NM_019755
10584561	8.65846	9.28792	8.68621	9.38076	404.07	625.09	411.918	666.636	1.54698	1.61837	0.937678	NM_133733	Clmp	CXADR-like membrane protein		NM_133733
10343126	5.83446	5.20916	4.76045	5.45498	57.0623	36.9926	27.1043	43.8643	0.648285	1.61835	0.843342	---	---	---		---
10341950	3.30241	3.44153	3.72354	4.41681	9.86559	10.8644	13.2098	21.3595	1.10124	1.61694	0.508643	---	---	---		---
10465395	9.33983	10.0393	9.36596	10.0592	647.989	1052.26	659.835	1066.9	1.62389	1.61692	0.986281	NM_198168	Ppp2r5b	protein phosphatase 2, regulatory subunit B, beta		NM_198168
10592106	6.50881	7.25184	6.49591	7.18912	91.0643	152.412	90.2534	145.929	1.67368	1.61688	1.04443	NM_001177845	Tirap	toll-interleukin 1 receptor (TIR) domain-containing adaptor protein		NM_001177845
10418506	5.78174	6.32107	5.75102	6.44394	55.0147	79.9523	53.8555	87.0601	1.45329	1.61655	0.918358	NM_138672	Stab1	stabilin 1		NM_138672
10403959	8.40985	8.84398	8.2539	8.94657	340.108	459.518	305.261	493.386	1.35109	1.61627	0.931357	NM_001097979	Hist1h2bq	histone cluster 1, H2bq		NM_001097979
10408087	8.40985	8.84398	8.2539	8.94657	340.108	459.518	305.261	493.386	1.35109	1.61627	0.931357	NM_001097979	Hist1h2bq	histone cluster 1, H2bq		NM_001097979
10342706	3.26005	3.55888	3.11146	3.80395	9.58019	11.785	8.64256	13.967	1.23014	1.61607	0.843774	---	---	---		---
10403943	7.78072	8.02127	7.61852	8.31093	219.902	259.802	196.518	317.57	1.18145	1.61599	0.818093	NM_178200	Hist1h2bm	histone cluster 1, H2bm		NM_178200
10464949	8.22117	8.80918	8.18455	8.87695	298.414	448.567	290.934	470.142	1.50317	1.61597	0.954109	NM_153129	Pacs1	phosphofurin acidic cluster sorting protein 1		NM_153129
10558903	7.87978	8.55198	7.89071	8.58281	235.532	375.32	237.323	383.427	1.5935	1.61563	0.978856	NM_011528	Taldo1	transaldolase 1		NM_011528
10340821	6.45298	6.68413	6.25105	6.94262	87.6071	102.831	76.1645	123.009	1.17377	1.61505	0.835958	---	---	---		---
10448803	7.43559	7.87947	7.2568	7.9483	173.116	235.482	152.937	246.988	1.36026	1.61496	0.953414	NM_198937	Hn1l	hematological and neurological expressed 1-like		NM_198937
10405216	5.09053	5.38483	4.8186	5.50992	34.0724	41.7827	28.219	45.567	1.22629	1.61476	0.916951	NM_001198977	Syk	spleen tyrosine kinase		NM_001198977
10573566	6.95602	7.40394	6.80002	7.49131	124.157	169.359	111.432	179.932	1.36407	1.61472	0.941236	NM_001039514	Dhps	deoxyhypusine synthase		NM_001039514
10568536	5.58489	5.8116	5.15754	5.84817	47.9977	56.1649	35.6923	57.6071	1.17016	1.61399	0.974965	NM_018867	Cpxm2	carboxypeptidase X 2 (M14 family)		NM_018867
10340587	4.5348	4.14694	4.11805	4.80858	23.1799	17.7155	17.3642	28.0238	0.764264	1.61388	0.63216	---	---	---		---
10470705	8.36462	8.81325	8.13254	8.82279	329.61	449.836	280.632	452.82	1.36475	1.61357	0.993409	NM_001039086	Rapgef1	Rap guanine nucleotide exchange factor (GEF) 1		NM_001039086
10463462	9.1114	9.58761	9.07421	9.76446	553.101	769.412	539.027	869.749	1.39109	1.61355	0.884636	NM_001178012	Sfxn3	sideroflexin 3		NM_001178012
10561453	5.04628	5.76204	5.01915	5.70913	33.0432	54.2682	32.4275	52.3142	1.64234	1.61327	1.03735	NM_011756	Zfp36	zinc finger protein 36		NM_011756
10476945	4.43167	5.00257	4.41015	5.09943	21.5807	32.057	21.2613	34.2831	1.48545	1.61247	0.935067	NM_009977	Cst7	cystatin F (leukocystatin)		NM_009977
10488929	8.35836	8.89913	8.28161	8.97079	328.184	477.424	311.181	501.738	1.45475	1.61237	0.951541	NM_010579	Eif6	eukaryotic translation initiation factor 6		NM_010579
10408610	9.98365	10.6695	9.97673	10.6657	1012.46	1628.71	1007.61	1624.41	1.60866	1.61213	1.00264	NM_009450	Tubb2a	tubulin, beta 2A class IIA		NM_009450
10338391	3.86753	3.86753	3.7796	4.46813	14.5963	14.5963	13.7332	22.1331	1	1.61165	0.659477	---	---	---		---
10542981	5.5641	6.26046	5.64865	6.33635	47.3107	76.6633	50.1665	80.8036	1.62042	1.61071	0.948761	NM_001039192	Gmfg	glia maturation factor, gamma		NM_001039192
10392815	4.31773	5.06223	4.6109	5.2985	19.9419	33.4105	24.4355	39.3556	1.67539	1.61059	0.84894	NM_134158	AF251705	cDNA sequence AF251705		NM_134158
10373202	7.06537	7.67966	6.93034	7.61787	133.933	205.025	121.966	196.429	1.5308	1.61052	1.04376	NM_001252316	Shmt2	serine hydroxymethyltransferase 2 (mitochondrial)		NM_001252316
10339037	7.65135	8.21426	7.76487	8.45202	201.042	296.987	217.5	350.196	1.47724	1.61009	0.84806	---	---	---		---
10405935	10.3615	10.8307	10.1705	10.8575	1315.61	1821.23	1152.44	1855.43	1.38432	1.61001	0.981568	NM_007475	Rplp0	ribosomal protein, large, P0		NM_007475
10389162	10.7097	11.1982	10.6354	11.3223	1674.67	2349.65	1590.63	2560.66	1.40305	1.60984	0.917595	NM_009076	Rpl12	ribosomal protein L12		NM_009076
10343769	9.16253	9.57243	9.22641	9.9133	573.057	761.355	599	964.278	1.32859	1.60981	0.78956	---	---	---		---
10375083	6.75144	7.37071	6.89999	7.58637	107.742	165.503	119.428	192.187	1.53609	1.60923	0.861153	NM_009288	Stk10	serine/threonine kinase 10		NM_009288
10383204	6.87981	7.09165	6.37525	7.06123	117.768	136.396	83.012	133.55	1.15817	1.6088	1.02131	ENSMUST00000093902	Rnf213	ring finger protein 213		ENSMUST00000093902
10353991	10.4663	10.9808	10.4038	11.0897	1414.68	2020.88	1354.7	2179.44	1.42851	1.60879	0.92725	NM_009076	Rpl12	ribosomal protein L12		NM_009076
10363641	6.78562	7.49698	6.99302	7.6789	110.326	180.641	127.382	204.918	1.63734	1.60868	0.88153	NM_026101	Herc4	hect domain and RLD 4		NM_026101
10341879	3.70155	3.62683	3.23465	3.92034	13.01	12.3533	9.41297	15.1405	0.949526	1.60847	0.815916	---	---	---		---
10364361	6.18343	6.68484	6.31725	7.00286	72.677	102.881	79.7408	128.254	1.4156	1.60838	0.802171	NM_015790	Icosl	icos ligand		NM_015790
10343466	5.17792	4.71448	4.4206	5.106	36.2	26.2544	21.4157	34.4397	0.725258	1.60815	0.762329	---	---	---		---
10461622	4.36573	4.81468	4.08649	4.77152	20.6165	28.1426	16.9886	27.3131	1.36506	1.60773	1.03037	NM_027209	Ms4a6b	membrane-spanning 4-domains, subfamily A, member 6B		NM_027209
10338093	5.04627	4.18103	4.47943	5.16363	33.0428	18.1391	22.3071	35.8432	0.548956	1.60681	0.506067	---	---	---		---
10502881	6.08052	6.80641	5.99449	6.67858	67.6734	111.927	63.7562	102.436	1.65393	1.60669	1.09265	NM_012028	St6galnac5	ST6 (alpha-N-acetyl-neuraminyl-2,3-beta-galactosyl-1,3)-N-acetylgalactosaminide alpha-2,6-sialyltransferase 5		NM_012028
10458303	6.21907	6.66713	6.13932	6.82299	74.4947	101.627	70.4886	113.22	1.36421	1.60622	0.897602	NM_001033141	Ecscr	endothelial cell surface expressed chemotaxis and apoptosis regulator		NM_001033141
10343929	4.69603	5.2169	4.43766	5.12083	25.9207	37.1916	21.6706	34.7956	1.43482	1.60566	1.06886	---	---	---		---
10607865	11.4466	12.157	11.5175	12.2006	2791.14	4566.96	2931.64	4707.12	1.63624	1.60563	0.970224	NM_021278	Tmsb4x	thymosin, beta 4, X chromosome		NM_021278
10343786	4.00578	3.56167	3.324	4.00658	16.0642	11.8078	10.0144	16.0731	0.735036	1.605	0.73463	---	---	---		---
10493709	7.49912	7.93736	7.37622	8.05823	180.909	245.122	166.136	266.545	1.35494	1.60437	0.919628	NM_013901	Slc39a1	solute carrier family 39 (zinc transporter), member 1		NM_013901
10442580	9.9547	10.2932	9.68857	10.3703	992.345	1254.8	825.182	1323.68	1.26448	1.60411	0.947961	NM_008503	Rps2	ribosomal protein S2		NM_008503
10596263	7.58675	8.26338	7.72061	8.40166	192.238	307.274	210.929	338.182	1.59841	1.6033	0.908607	NM_001163026	Dnajc13	DnaJ (Hsp40) homolog, subfamily C, member 13		NM_001163026
10498386	6.8098	7.47112	6.7043	7.38501	112.19	177.432	104.279	167.151	1.58154	1.60292	1.06151	NM_001162884	Igsf10	immunoglobulin superfamily, member 10		NM_001162884
10490370	8.92381	9.42281	8.98604	9.66573	485.664	686.353	507.071	812.225	1.41323	1.6018	0.845029	NM_001289476	Psma7	proteasome (prosome, macropain) subunit, alpha type 7		NM_001289476
10496032	10.5896	11.0725	10.5096	11.1892	1540.96	2153.49	1457.8	2334.94	1.3975	1.60168	0.922288	NM_009076	Rpl12	ribosomal protein L12		NM_009076
10467653	7.92753	8.66162	8.01675	8.69588	243.458	404.956	258.99	414.688	1.66335	1.60117	0.976532	NM_199447	Rrp12	ribosomal RNA processing 12 homolog (S. cerevisiae)		NM_199447
10538290	8.86545	9.74867	9.15113	9.82963	466.409	860.285	568.546	909.943	1.84448	1.60047	0.945428	NM_001127348	Snx10	sorting nexin 10		NM_001127348
10363575	4.80594	4.96105	4.63514	5.31339	27.9725	31.1476	24.8493	39.764	1.11351	1.6002	0.78331	NM_177372	Dna2	DNA replication helicase 2 homolog (yeast)		NM_177372
10474972	6.86113	7.69717	6.80771	7.48589	116.253	207.529	112.027	179.257	1.78515	1.60012	1.15772	NM_026929	Chac1	ChaC, cation transport regulator 1		NM_026929
10383206	6.79562	7.0353	6.31618	6.99359	111.093	131.171	79.6821	127.432	1.18073	1.59926	1.02934	ENSMUST00000093902	Rnf213	ring finger protein 213		ENSMUST00000093902
10520862	6.90336	7.73856	7.01955	7.69694	119.707	213.569	129.747	207.496	1.7841	1.59924	1.02927	NM_008037	Fosl2	fos-like antigen 2		NM_008037
10401181	7.4003	7.91328	7.42779	8.10513	168.932	241.065	172.182	275.351	1.42699	1.59919	0.875482	NM_021557	Rdh11	retinol dehydrogenase 11		NM_021557
10341904	5.49766	5.60844	4.9298	5.60706	45.1815	48.7874	30.4802	48.7409	1.07981	1.5991	1.00095	---	---	---		---
10411611	3.46384	4.26319	3.71398	4.39117	11.0337	19.2021	13.1226	20.9832	1.74032	1.59902	0.915117	NM_010870	Naip5	NLR family, apoptosis inhibitory protein 5		NM_010870
10338666	4.67954	3.93285	3.40088	4.07745	25.6261	15.2723	10.5625	16.8824	0.595968	1.59833	0.904631	---	---	---		---
10605465	7.62393	8.1627	7.49131	8.16772	197.256	286.562	179.932	287.56	1.45274	1.59815	0.996529	NM_016979	Prkx	protein kinase, X-linked		NM_016979
10340946	5.27306	5.8284	5.36635	6.04271	38.6677	56.8227	41.2508	65.9231	1.46951	1.5981	0.861954	---	---	---		---
10561679	9.07299	9.83724	8.99603	9.672	538.571	914.754	510.592	815.761	1.69848	1.59768	1.12135	NM_026545	Psmd8	proteasome (prosome, macropain) 26S subunit, non-ATPase, 8		NM_026545
10368504	10.6469	11.1392	10.581	11.2568	1603.39	2255.45	1531.74	2447.02	1.40668	1.59754	0.921713	NM_009076	Rpl12	ribosomal protein L12		NM_009076
10346321	6.16289	6.16289	6.04038	6.71527	71.65	71.65	65.8168	105.075	1	1.59647	0.681896	XR_399327	Gm10561	predicted gene 10561		XR_399327
10596257	6.69392	7.32357	6.62892	7.30366	103.531	160.182	98.9699	157.986	1.54719	1.59631	1.0139	NM_001163026	Dnajc13	DnaJ (Hsp40) homolog, subfamily C, member 13		NM_001163026
10494007	7.52081	8.11559	7.58504	8.25957	183.649	277.354	192.011	306.463	1.51024	1.59607	0.905016	ENSMUST00000142178	Them4	thioesterase superfamily member 4		ENSMUST00000142178
10530269	4.0477	4.85044	4.31034	4.98484	16.5378	28.8488	19.8399	31.6654	1.74441	1.59604	0.911051	NM_001127382	Rbm47	RNA binding motif protein 47		NM_001127382
10459512	6.17437	6.75559	6.23873	6.9124	72.222	108.052	75.517	120.459	1.49611	1.59512	0.897006	NM_016977	Mc4r	melanocortin 4 receptor		NM_016977
10439312	3.88862	4.80695	4.33806	5.01142	14.8112	27.9922	20.2249	32.2544	1.88993	1.59479	0.867857	NM_019388	Cd86	CD86 antigen		NM_019388
10346562	5.33796	5.5169	5.43438	6.10766	40.4471	45.788	43.2426	68.9584	1.13205	1.59469	0.663994	NM_001289704	Cflar	CASP8 and FADD-like apoptosis regulator		NM_001289704
10424670	3.97067	4.23415	3.43543	4.10841	15.6781	18.8194	10.8185	17.2486	1.20036	1.59437	1.09106	NM_010416	Hemt1	hematopoietic cell transcript 1		NM_010416
10339480	6.9851	6.95334	6.53	7.20273	126.685	123.926	92.4115	147.312	0.978228	1.59409	0.841251	---	---	---		---
10463189	5.44386	6.66379	5.38038	6.05255	43.5276	101.392	41.6539	66.374	2.32937	1.59347	1.52758	NM_020033	Ankrd2	ankyrin repeat domain 2 (stretch responsive muscle)		NM_020033
10339848	3.94959	3.70242	3.8517	4.52349	15.4505	13.0178	14.437	22.9989	0.842549	1.59305	0.56602	---	---	---		---
10594251	4.63934	5.064	4.49712	5.16871	24.9218	33.4516	22.5823	35.9698	1.34226	1.59283	0.92999	NM_024245	Kif23	kinesin family member 23		NM_024245
10490129	7.69581	8.06358	7.58373	8.25496	207.333	267.534	191.837	305.485	1.29036	1.59242	0.875769	NM_007557	Bmp7	bone morphogenetic protein 7		NM_007557
10410460	10.0769	10.6517	10.1158	10.7868	1080.06	1608.75	1109.59	1766.7	1.48949	1.59221	0.910594	NM_001145162	Ube2ql1	ubiquitin-conjugating enzyme E2Q family-like 1		NM_001145162
10341748	4.13091	3.82723	3.40833	4.07889	17.5197	14.1942	10.6172	16.8993	0.810187	1.59169	0.83993	---	---	---		---
10471525	6.32705	6.61927	6.09999	6.77048	80.2846	98.31	68.5933	109.174	1.22452	1.59161	0.900491	NM_178595	Ptrh1	peptidyl-tRNA hydrolase 1 homolog (S. cerevisiae)		NM_178595
10343507	5.23129	5.29765	5.18978	5.86011	37.5644	39.3324	36.4988	58.0858	1.04707	1.59145	0.677143	---	---	---		---
10338741	6.62449	6.92959	6.50997	7.17988	98.6663	121.903	91.1375	144.997	1.2355	1.59097	0.840723	---	---	---		---
10344403	5.0763	4.87529	4.53026	5.2	33.7378	29.3501	23.107	36.7583	0.869947	1.59078	0.798462	---	---	---		---
10548879	5.73922	5.64618	5.59607	6.26578	53.4166	50.0805	48.3709	76.9461	0.937546	1.59075	0.650852	NM_008597	Mgp	matrix Gla protein		NM_008597
10457927	7.04776	7.34444	6.70426	7.37346	132.308	162.516	104.276	165.818	1.22832	1.59019	0.98009	---	---	---		---
10383233	7.53986	7.95568	7.25851	7.92733	186.091	248.256	153.119	243.424	1.33406	1.58978	1.01985	ENSMUST00000093902	Rnf213	ring finger protein 213		ENSMUST00000093902
10342770	5.401	4.93491	4.8857	5.55444	42.2536	30.5884	29.5627	46.9952	0.723924	1.58968	0.650884	---	---	---		---
10394837	8.2654	8.95316	8.30397	8.97227	307.704	495.645	316.043	502.254	1.61078	1.5892	0.986841	XR_381329	Gm19924	predicted gene, 19924		XR_381329
10501456	8.22042	9.14028	8.33889	9.00704	298.258	564.283	323.785	514.505	1.89193	1.58903	1.09675	NM_001163567	Fam102b	family with sequence similarity 102, member B		NM_001163567
10347386	7.78826	8.30703	7.75853	8.42598	221.054	316.713	216.546	343.932	1.43274	1.58826	0.920857	NM_021383	Rqcd1	rcd1 (required for cell differentiation) homolog 1 (S. pombe)		NM_021383
10342538	4.11944	3.79397	3.8774	4.54483	17.381	13.8707	14.6965	23.3415	0.798042	1.58824	0.594251	---	---	---		---
10339924	3.65071	3.77362	3.02999	3.69726	12.5595	13.6764	8.16802	12.9714	1.08893	1.58807	1.05436	---	---	---		---
10547381	7.53052	8.20601	7.36564	8.0318	184.889	295.294	164.922	261.705	1.59714	1.58685	1.12835	ENSMUST00000068351	Lrtm2	leucine-rich repeats and transmembrane domains 2		ENSMUST00000068351
10338999	4.31998	4.28397	3.90952	4.57551	19.973	19.4806	15.0274	23.8433	0.975345	1.58666	0.817025	---	---	---		---
10339580	7.17435	7.11069	6.95129	7.6165	144.442	138.207	123.751	196.243	0.956835	1.58579	0.704268	---	---	---		---
10523547	6.96754	7.38652	6.96754	7.63215	125.152	167.326	125.152	198.384	1.33698	1.58514	0.843445	ENSMUST00000092990	Agpat9	1-acylglycerol-3-phosphate O-acyltransferase 9		ENSMUST00000092990
10342891	3.90893	4.27017	3.81784	4.48235	15.0212	19.2952	14.1021	22.3522	1.28453	1.58503	0.863232	---	---	---		---
10458607	7.70947	8.20839	7.71168	8.37599	209.306	295.783	209.626	332.219	1.41316	1.58481	0.890325	NM_134137	Lars	leucyl-tRNA synthetase		NM_134137
10399666	7.89285	8.55666	7.93795	8.60205	237.675	376.54	245.222	388.574	1.58426	1.58458	0.969031	NM_001256489	9030624G23Rik	RIKEN cDNA 9030624G23 gene		NM_001256489
10383210	6.81692	7.06883	6.55922	7.2233	112.745	134.255	94.302	149.428	1.19078	1.58457	0.898461	ENSMUST00000093902	Rnf213	ring finger protein 213		ENSMUST00000093902
10343916	3.46408	3.71448	3.36207	4.02545	11.0355	13.1271	10.2821	16.2847	1.18954	1.58378	0.806101	---	---	---		---
10394926	6.73901	7.28368	6.61917	7.28248	106.818	155.814	98.3037	155.684	1.45868	1.58371	1.00083	ENSMUST00000174403	Gm20472	predicted gene 20472		ENSMUST00000174403
10599487	5.65525	5.99758	5.32375	5.98642	50.3963	63.8928	40.0507	63.4003	1.26781	1.583	1.00777	NM_028773	Sash3	SAM and SH3 domain containing 3		NM_028773
10344208	3.46408	3.26948	2.62707	3.28945	11.0355	9.643	6.1777	9.77742	0.873816	1.5827	0.986252	---	---	---		---
10338068	5.35059	5.29442	5.01292	5.67525	40.8025	39.2445	32.288	51.1001	0.961815	1.58264	0.767991	---	---	---		---
10342335	4.16605	4.15437	3.07943	3.74129	17.9517	17.807	8.45281	13.3734	0.991937	1.58212	1.33152	---	---	---		---
10338835	6.99986	7.47646	7.03994	7.70159	127.988	178.09	131.593	208.166	1.39146	1.58189	0.855517	---	---	---		---
10554745	3.21829	3.67824	3.23991	3.90115	9.30681	12.8015	9.44735	14.9404	1.3755	1.58144	0.856836	NM_001105189	Vmn2r78	vomeronasal 2, receptor 78		NM_001105189
10340712	4.37989	4.6859	4.71963	5.37997	20.8199	25.7392	26.3482	41.642	1.23628	1.58045	0.618107	---	---	---		---
10444927	5.3435	6.26724	5.45326	6.11358	40.6025	77.0244	43.8122	69.2422	1.89703	1.58043	1.11239	NM_134122	Nrm	nurim (nuclear envelope membrane protein)		NM_134122
10605256	6.84475	7.25865	6.70373	7.36389	114.941	153.134	104.238	164.722	1.33228	1.58025	0.929648	NM_001290421	Flna	filamin, alpha		NM_001290421
10416393	3.92937	4.45173	3.86851	4.52769	15.2356	21.8829	14.6062	23.0658	1.4363	1.57918	0.948715	---	---	---		---
10343282	7.72696	7.42851	7.05469	7.71375	211.858	172.268	132.945	209.927	0.813129	1.57905	0.820608	---	---	---		---
10469571	6.12855	6.48678	5.91456	6.57308	69.9644	89.6838	60.3196	95.2126	1.28185	1.57847	0.941932	NM_027715	Otud1	OTU domain containing 1		NM_027715
10508019	8.30158	8.65885	8.32254	8.98055	315.518	404.178	320.135	505.144	1.281	1.57791	0.800125	NM_145552	Gnl2	guanine nucleotide binding protein-like 2 (nucleolar)		NM_145552
10529689	10.067	10.7081	10.1366	10.7943	1072.68	1672.89	1125.72	1775.83	1.55954	1.57751	0.942033	NM_011715	Wdr1	WD repeat domain 1		NM_011715
10559820	6.07008	6.5103	5.8844	6.54194	67.1855	91.1582	59.0721	93.1796	1.35681	1.57739	0.978306	NM_172738	Zfp954	zinc finger protein 954		NM_172738
10521090	5.36074	5.4927	5.01964	5.67707	41.0906	45.0264	32.4385	51.1644	1.09578	1.57727	0.880033	NM_001040435	Tacc3	transforming, acidic coiled-coil containing protein 3		NM_001040435
10535034	7.87471	8.28627	7.80247	8.45925	234.706	312.187	223.243	351.956	1.33012	1.57656	0.887006	NM_001044747	Zfp68	zinc finger protein 68		NM_001044747
10524621	7.42806	7.51261	7.24993	7.90646	172.214	182.608	152.212	239.929	1.06036	1.57628	0.761093	NM_011854	Oasl2	2-5 oligoadenylate synthetase-like 2		NM_011854
10340097	8.72622	8.89289	8.32368	8.97998	423.502	475.363	320.388	504.945	1.12246	1.57604	0.941415	---	---	---		---
10436830	7.59684	8.05664	7.45497	8.11074	193.588	266.251	175.456	276.424	1.37535	1.57546	0.9632	NM_001110498	Ifnar2	interferon (alpha and beta) receptor 2		NM_001110498
10391286	7.4351	7.86464	7.24147	7.89667	173.057	233.074	151.321	238.306	1.34681	1.57484	0.978044	NM_001113563	Stat5b	signal transducer and activator of transcription 5B		NM_001113563
10386934	8.12085	8.54619	7.93204	8.58691	278.367	373.817	244.22	384.518	1.34289	1.57448	0.97217	ENSMUST00000117937	Gm12282	predicted gene 12282		ENSMUST00000117937
10366310	8.70685	9.4932	8.92851	9.58263	417.852	720.675	487.246	766.757	1.72471	1.57365	0.9399	NM_001003717	Osbpl8	oxysterol binding protein-like 8		NM_001003717
10338628	4.29276	3.81779	3.57064	4.22461	19.5997	14.1017	11.8814	18.6954	0.719484	1.57349	0.754286	---	---	---		---
10341255	5.13691	5.38109	4.9847	5.63852	35.1856	41.6743	31.6625	49.8153	1.18441	1.57332	0.836576	---	---	---		---
10367822	4.97388	5.39117	4.78418	5.438	31.4258	41.9667	27.5539	43.3511	1.33542	1.57332	0.968066	NM_026405	Rab32	RAB32, member RAS oncogene family		NM_026405
10340359	3.52848	3.18567	3.3799	4.03353	11.5393	9.09875	10.41	16.3763	0.788502	1.57312	0.555606	---	---	---		---
10542079	5.19401	5.84334	5.28512	5.93871	36.6061	57.4143	38.9923	61.338	1.56843	1.57308	0.936031	NM_008021	Foxm1	forkhead box M1		NM_008021
10341285	5.41778	5.26403	4.56842	5.22192	42.748	38.4264	23.7264	37.3211	0.898905	1.57298	1.02962	---	---	---		---
10338407	4.81452	3.7898	4.40919	5.06254	28.1393	13.8307	21.247	33.4177	0.491509	1.57282	0.413874	---	---	---		---
10461158	4.63646	4.62892	4.22598	4.87904	24.8721	24.7425	18.7132	29.4265	0.994791	1.5725	0.840825	ENSMUST00000083848	Gm22680	predicted gene, 22680		ENSMUST00000083848
10338603	6.39584	6.53044	6.17428	6.82693	84.2051	92.4397	72.2175	113.53	1.09779	1.57206	0.814232	---	---	---		---
10340119	4.28994	4.2335	3.94416	4.59656	19.5614	18.811	15.3926	24.1937	0.961637	1.57178	0.777517	---	---	---		---
10546723	4.7068	4.64365	4.20572	4.85759	26.1149	24.9965	18.4521	28.9922	0.957173	1.57121	0.862179	---	---	---		---
10409968	8.7955	9.08416	8.64138	9.29292	444.332	542.754	399.315	627.258	1.22151	1.57084	0.865281	NM_011296	Rps18	ribosomal protein S18		NM_011296
10352242	8.74018	9.42737	8.78919	9.4405	427.619	688.527	442.393	694.82	1.61014	1.57059	0.990942	NM_007415	Parp1	poly (ADP-ribose) polymerase family, member 1		NM_007415
10419471	6.41296	6.76239	6.08903	6.73953	85.2102	108.563	68.0741	106.856	1.27406	1.56971	1.01597	NM_009351	Tep1	telomerase associated protein 1		NM_009351
10343131	3.86932	4.06462	3.52335	4.17336	14.6144	16.7329	11.4983	18.0429	1.14496	1.56917	0.927399	---	---	---		---
10498508	3.7323	4.20699	3.73074	4.38038	13.2903	18.4685	13.2759	20.827	1.38962	1.56878	0.886758	NM_001104618	Vmn2r5	vomeronasal 2, receptor 5		NM_001104618
10461487	6.5482	7.06595	6.67913	7.32854	93.5845	133.987	102.475	160.735	1.43172	1.56852	0.833591	NM_001282064	Cyb561a3	cytochrome b561 family, member A3		NM_001282064
10342754	9.78571	10.2146	9.77073	10.42	882.66	1188.26	873.541	1370.04	1.34622	1.56837	0.867316	---	---	---		---
10338499	3.38887	3.1497	2.93439	3.58346	10.475	8.87469	7.64432	11.9875	0.847228	1.56816	0.740326	---	---	---		---
10489303	10.0516	10.5796	9.9778	10.6265	1061.3	1530.31	1008.36	1580.82	1.44192	1.56771	0.968048	NM_009082	Rpl29	ribosomal protein L29		NM_009082
10373519	10.3679	10.8569	10.3353	10.9839	1321.44	1854.58	1291.9	2025.24	1.40346	1.56765	0.915734	NM_009076	Rpl12	ribosomal protein L12		NM_009076
10399540	5.63637	5.72181	5.30832	5.9557	49.7414	52.776	39.6244	62.0647	1.06101	1.56632	0.850338	NM_001161111	Pqlc3	PQ loop repeat containing		NM_001161111
10569319	11.4566	12.0592	11.4291	12.0761	2810.5	4267.63	2757.49	4317.92	1.51846	1.56589	0.988354	NM_009983	Ctsd	cathepsin D		NM_009983
10341247	4.03618	4.08159	3.72003	4.36684	16.4063	16.931	13.1777	20.6325	1.03198	1.56571	0.820599	---	---	---		---
10436865	9.50873	10.0831	9.49214	10.1387	728.47	1084.75	720.142	1127.34	1.48908	1.56545	0.962221	NM_008338	Ifngr2	interferon gamma receptor 2		NM_008338
10367734	7.60191	8.35117	7.7051	8.35166	194.269	326.552	208.673	326.662	1.68093	1.56543	0.999663	NM_177387	Ust	uronyl-2-sulfotransferase		NM_177387
10600301	7.62526	7.867	7.2824	7.92811	197.438	233.455	155.675	243.556	1.18242	1.56451	0.958526	NM_001166480	Ssr4	signal sequence receptor, delta		NM_001166480
10340967	5.83941	5.51894	5.12252	5.76779	57.2583	45.8529	34.8362	54.485	0.800808	1.56403	0.841569	---	---	---		---
10343597	4.14555	5.00836	4.09374	4.73897	17.6984	32.1859	17.0741	26.7038	1.81858	1.56399	1.20529	---	---	---		---
10342642	4.61314	4.23145	3.5879	4.23287	24.4734	18.7842	12.0245	18.8028	0.767538	1.5637	0.999016	---	---	---		---
10452978	6.32295	6.96493	6.44708	7.09192	80.0566	124.926	87.2497	136.421	1.56047	1.56356	0.915741	NR_003363	Gm6548	eukaryotic translation elongation factor 1 alpha 1 pseudogene		NR_003363
10344179	6.2789	5.09126	5.6226	6.26701	77.6495	34.0897	49.2686	77.0119	0.43902	1.5631	0.442655	---	---	---		---
10608721	9.12905	9.65036	9.04255	9.68684	559.91	803.616	527.324	824.194	1.43526	1.56298	0.975032	---	---	---		---
10342692	4.54461	4.51134	4.04399	4.68824	23.338	22.806	16.4953	25.7811	0.977203	1.56293	0.884601	---	---	---		---
10344121	3.89596	3.7798	3.74687	4.39107	14.8868	13.7352	13.4252	20.9819	0.922644	1.56287	0.65462	---	---	---		---
10358434	6.68251	7.17103	6.58357	7.22679	102.716	144.11	95.9072	149.79	1.403	1.56182	0.962085	NM_008869	Pla2g4a	phospholipase A2, group IVA (cytosolic, calcium-dependent)		NM_008869
10597935	4.93005	5.70548	4.88836	5.53121	30.4855	52.182	29.6172	46.2445	1.7117	1.56141	1.12839	NM_133974	Cdcp1	CUB domain containing protein 1		NM_133974
10520527	8.53074	9.05736	8.45131	9.09411	369.837	532.766	350.023	546.513	1.44054	1.56136	0.974846	NM_023047	Dpysl5	dihydropyrimidinase-like 5		NM_023047
10502469	7.95674	8.28319	7.95362	8.59614	248.437	311.522	247.901	386.986	1.25393	1.56105	0.804997	NM_001190853	Pdlim5	PDZ and LIM domain 5		NM_001190853
10432157	4.8273	5.23761	4.68442	5.3269	28.3898	37.7291	25.7129	40.138	1.32897	1.56101	0.939985	NM_010679	Lalba	lactalbumin, alpha		NM_010679
10568553	7.25685	7.48305	7.40285	8.0452	152.944	178.905	169.231	264.147	1.16975	1.56086	0.677295	NM_029935	Chst15	carbohydrate (N-acetylgalactosamine 4-sulfate 6-O) sulfotransferase 15		NM_029935
10494945	6.47373	6.59244	6.27098	6.91315	88.8767	96.4986	77.224	120.522	1.08576	1.56068	0.800675	NM_001276680	Syt6	synaptotagmin VI		NM_001276680
10543791	7.16174	7.83173	7.20022	7.84234	143.186	227.817	147.055	229.498	1.59106	1.56062	0.992675	NM_013723	Podxl	podocalyxin-like		NM_013723
10551319	7.44333	8.14377	7.49829	8.14018	174.047	282.825	180.805	282.123	1.625	1.56038	1.00249	NM_133770	Adck4	aarF domain containing kinase 4		NM_133770
10589076	7.33721	7.8033	7.36109	8.00234	161.704	223.372	164.403	256.416	1.38136	1.55968	0.871129	NM_020520	Slc25a20	solute carrier family 25 (mitochondrial carnitine/acylcarnitine translocase), member 20		NM_020520
10339228	3.56181	4.10959	3.26266	3.90371	11.8089	17.2628	9.59749	14.967	1.46184	1.55947	1.15339	---	---	---		---
10360764	9.66548	10.2407	9.7346	10.3752	812.083	1209.92	851.937	1328.19	1.48989	1.55903	0.910948	NM_001083120	Enah	enabled homolog (Drosophila)		NM_001083120
10532711	5.77182	6.42903	6.01828	6.65891	54.6375	86.1653	64.8162	101.049	1.57704	1.559	0.852711	NM_008153	Cmklr1	chemokine-like receptor 1		NM_008153
10489127	5.08296	5.4757	4.99203	5.63265	33.8941	44.4991	31.8238	49.6132	1.31289	1.559	0.896921	NM_001139516	Rbl1	retinoblastoma-like 1 (p107)		NM_001139516
10493309	7.78969	8.41385	7.988	8.62796	221.275	341.053	253.879	395.616	1.54131	1.55828	0.862081	NM_001163310	Rit1	Ras-like without CAAX 1		NM_001163310
10342450	7.33401	6.81615	6.15297	6.79275	161.345	112.685	71.1587	110.872	0.698408	1.55809	1.01635	---	---	---		---
10589350	8.30351	8.81402	8.25182	8.89095	315.94	450.074	304.821	474.725	1.42456	1.55739	0.948074	NM_001284332	Shisa5	shisa homolog 5 (Xenopus laevis)		NM_001284332
10385511	5.60798	5.98875	5.5153	6.15418	48.7718	63.5027	45.7372	71.2182	1.30204	1.55712	0.891664	NM_001281472	Psme2b	protease (prosome, macropain) activator subunit 2B		NM_001281472
10343114	4.86403	4.52757	3.98468	4.62321	29.1219	23.0639	15.831	24.6447	0.791978	1.55674	0.935855	---	---	---		---
10340710	7.75108	8.23	7.51237	8.15035	215.431	300.246	182.578	284.119	1.3937	1.55615	1.05676	---	---	---		---
10366346	7.36269	7.96976	7.18884	7.82682	164.585	250.689	145.901	227.042	1.52316	1.55614	1.10415	NM_009344	Phlda1	pleckstrin homology-like domain, family A, member 1		NM_009344
10495279	7.93669	8.17963	7.67034	8.30831	245.01	289.945	203.705	316.993	1.1834	1.55614	0.914672	NM_011967	Psma5	proteasome (prosome, macropain) subunit, alpha type 5		NM_011967
10338148	3.77974	4.03199	3.69752	4.33547	13.7346	16.3587	12.9737	20.1887	1.19106	1.55612	0.81029	---	---	---		---
10387932	10.0861	10.7598	10.1434	10.7811	1086.99	1733.88	1131.03	1759.67	1.59513	1.55581	0.985344	NM_011072	Pfn1	profilin 1		NM_011072
10343932	3.63987	3.37093	3.01675	3.65439	12.4655	10.3455	8.09345	12.5916	0.829929	1.55577	0.821619	---	---	---		---
10438262	10.7631	11.178	10.6809	11.3184	1737.88	2316.92	1641.57	2553.69	1.33319	1.55564	0.90728	NM_153150	Slc25a1	solute carrier family 25 (mitochondrial carrier, citrate transporter), member 1		NM_153150
10512067	6.66951	6.64693	6.49435	7.13161	101.794	100.213	90.1558	140.226	0.984467	1.55538	0.714655	NM_172689	Ddx58	DEAD (Asp-Glu-Ala-Asp) box polypeptide 58		NM_172689
10526113	7.71622	8.30089	7.6661	8.30312	210.288	315.368	203.108	315.856	1.4997	1.55511	0.998455	NM_007761	Crcp	calcitonin gene-related peptide-receptor component protein		NM_007761
10358713	6.79723	7.06195	6.48804	7.12505	111.217	133.616	89.7626	139.589	1.2014	1.5551	0.957208	NM_197990	1700025G04Rik	RIKEN cDNA 1700025G04 gene		NM_197990
10442143	5.10281	4.85002	4.40137	5.03773	34.3637	28.8403	21.1321	32.848	0.839267	1.55441	0.877995	ENSMUST00000095633	Gm5145	predicted pseudogene 5145		ENSMUST00000095633
10385248	3.39621	3.87455	3.42065	4.05651	10.5284	14.6675	10.7083	16.6392	1.39314	1.55386	0.881501	NM_013552	Hmmr	hyaluronan mediated motility receptor (RHAMM)		NM_013552
10531208	7.7954	8.1381	7.83098	8.46669	222.151	281.717	227.699	353.776	1.26813	1.5537	0.796314	NM_001033310	Cox18	cytochrome c oxidase assembly protein 18		NM_001033310
10460585	4.71189	5.15679	4.62539	5.26108	26.2072	35.6737	24.6821	38.3479	1.36122	1.55367	0.930265	NM_010235	Fosl1	fos-like antigen 1		NM_010235
10477100	8.64547	9.11494	8.50882	9.1443	400.449	554.461	364.259	565.86	1.3846	1.55346	0.979855	ENSMUST00000121456	Gm14165	predicted gene 14165		ENSMUST00000121456
10340350	2.70176	2.85237	2.68804	3.3234	6.50595	7.22187	6.44436	10.0102	1.11004	1.55333	0.721449	---	---	---		---
10343713	4.31915	4.88195	4.45952	5.09451	19.9616	29.4858	22.0013	34.1665	1.47713	1.55293	0.863002	---	---	---		---
10591806	7.31271	7.83116	7.39273	8.02755	158.981	227.726	168.048	260.936	1.43241	1.55274	0.87273	NM_018739	Rp9	retinitis pigmentosa 9 (human)		NM_018739
10339203	3.86571	3.74445	3.8385	4.47306	14.5779	13.4026	14.3055	22.2089	0.919381	1.55247	0.603482	---	---	---		---
10365469	5.14566	5.30131	4.91221	5.54669	35.3997	39.4325	30.1107	46.7435	1.11392	1.55239	0.843595	NM_001163614	Ascl4	achaete-scute complex homolog 4 (Drosophila)		NM_001163614
10453544	6.69598	7.12031	6.66448	7.2987	103.679	139.132	101.44	157.444	1.34195	1.55209	0.883693	NM_176917	Mettl4	methyltransferase like 4		NM_176917
10343233	9.77555	10.2124	9.65323	10.2874	876.463	1186.42	805.216	1249.74	1.35365	1.55205	0.949336	---	---	---		---
10579209	7.12094	7.62954	7.0229	7.65697	139.193	198.025	130.048	201.826	1.42267	1.55193	0.981164	NM_133972	Armc6	armadillo repeat containing 6		NM_133972
10340288	3.24646	3.10865	2.75825	3.3923	9.49032	8.62573	6.76574	10.4999	0.908897	1.55192	0.821505	---	---	---		---
10340013	7.23019	7.52135	6.90087	7.53485	150.142	183.718	119.5	185.445	1.22363	1.55184	0.990688	---	---	---		---
10383200	6.42855	6.72506	5.98418	6.61772	86.1362	105.79	63.3019	98.2049	1.22818	1.55137	1.07724	ENSMUST00000093902	Rnf213	ring finger protein 213		ENSMUST00000093902
10526848	7.17381	7.62225	7.17891	7.81226	144.388	197.027	144.9	224.763	1.36457	1.55116	0.876601	NM_183025	A430033K04Rik	RIKEN cDNA A430033K04 gene		NM_183025
10351792	5.38314	6.12287	5.37273	6.00521	41.7335	69.6894	41.4336	64.2315	1.66987	1.55023	1.08497	NM_029612	Slamf9	SLAM family member 9		NM_029612
10351873	3.1364	4.05307	3.23064	3.86295	8.79327	16.5995	9.38687	14.55	1.88775	1.55004	1.14086	NM_175026	Pyhin1	pyrin and HIN domain family, member 1		NM_175026
10340975	3.70073	4.08262	3.8883	4.52036	13.0026	16.9431	14.808	22.9489	1.30305	1.54977	0.738294	---	---	---		---
10442224	7.659	8.04897	7.56942	8.2014	202.11	264.838	189.942	294.352	1.31037	1.54969	0.899734	NM_001002008	Zfp948	zinc finger protein 948		NM_001002008
10605831	7.06874	7.18011	7.01449	7.64607	134.247	145.02	129.292	200.307	1.08025	1.54926	0.72399	NM_152822	Las1l	LAS1-like (S. cerevisiae)		NM_152822
10534585	6.43313	6.89541	6.34737	6.97864	86.4101	119.049	81.4235	126.118	1.37772	1.54892	0.943942	NM_018825	Sh2b2	SH2B adaptor protein 2		NM_018825
10389894	5.63421	5.74533	5.4002	6.03089	49.6669	53.6434	42.23	65.3852	1.08006	1.54831	0.820421	NM_029600	Abcc3	ATP-binding cassette, sub-family C (CFTR/MRP), member 3		NM_029600
10344284	3.59063	3.56291	3.27103	3.90161	12.0472	11.8179	9.65333	14.9452	0.980969	1.54819	0.790751	---	---	---		---
10339377	5.01833	5.28617	4.59259	5.22305	32.4091	39.0207	24.1272	37.3505	1.204	1.54806	1.04472	---	---	---		---
10597511	7.85231	8.1721	7.71343	8.34368	231.089	288.434	209.882	324.861	1.24815	1.54782	0.887869	ENSMUST00000075898	Gm5921	predicted gene 5921		ENSMUST00000075898
10598198	8.50085	8.95377	8.47589	9.10599	362.252	495.852	356.04	551.029	1.3688	1.54766	0.899866	NM_177389	Mia3	melanoma inhibitory activity 3		NM_177389
10339474	3.35625	3.45017	2.89729	3.52733	10.2408	10.9296	7.45024	11.5301	1.06726	1.54761	0.947922	---	---	---		---
10399642	6.92563	7.59845	6.85368	7.48277	121.569	193.804	115.654	178.87	1.59419	1.54659	1.08349	AK219695	3110053B16Rik	RIKEN cDNA 3110053B16 gene		AK219695
10441422	8.99177	9.27669	8.99266	9.62114	509.087	620.243	509.401	787.502	1.21834	1.54594	0.787608	NM_146073	Zdhhc14	zinc finger, DHHC domain containing 14		NM_146073
10472396	8.20302	8.67519	8.19402	8.82234	294.682	408.783	292.85	452.678	1.3872	1.54577	0.903032	NM_001099298	Scn2a1	sodium channel, voltage-gated, type II, alpha 1		NM_001099298
10514347	5.93303	6.4393	5.70252	6.33062	61.097	86.7803	52.075	80.4833	1.42037	1.54553	1.07824	NM_007670	Cdkn2b	cyclin-dependent kinase inhibitor 2B (p15, inhibits CDK4)		NM_007670
10493820	5.6729	6.25725	5.29993	5.9277	51.0166	76.4928	39.3948	60.8716	1.49937	1.54517	1.25662	NM_011313	S100a6	S100 calcium binding protein A6 (calcyclin)		NM_011313
10341627	4.11997	3.67115	4.01954	4.64646	17.3874	12.7387	16.2182	25.0452	0.732638	1.54427	0.508629	---	---	---		---
10343663	4.82215	4.62352	4.82668	5.45291	28.2886	24.6501	28.3776	43.8015	0.871379	1.54352	0.562767	---	---	---		---
10346164	5.0918	5.43327	5.31296	5.9388	34.1025	43.2092	39.7521	61.342	1.26704	1.54311	0.704399	NM_138741	Sdpr	serum deprivation response		NM_138741
10572906	5.83751	6.43991	5.86317	6.4885	57.1827	86.817	58.209	89.7911	1.51824	1.54256	0.966878	NM_008566	Mcm5	minichromosome maintenance deficient 5, cell division cycle 46 (S. cerevisiae)		NM_008566
10342000	3.2569	3.85044	3.43341	4.05861	9.55926	14.4244	10.8034	16.6634	1.50895	1.54242	0.865636	---	---	---		---
10343038	4.55441	4.29937	4.43679	5.06198	23.4971	19.6897	21.6574	33.4047	0.837962	1.54241	0.589429	---	---	---		---
10414374	8.55496	8.97676	8.64791	9.27291	376.098	503.817	401.125	618.619	1.33959	1.54221	0.814422	NM_001293635	Ktn1	kinectin 1		NM_001293635
10341876	5.82533	5.34176	5.18054	5.80517	56.7019	40.5537	36.2659	55.9153	0.715208	1.54181	0.72527	---	---	---		---
10432236	8.04921	8.7506	7.98079	8.60489	264.883	430.717	252.615	389.341	1.62607	1.54124	1.10627	ENSMUST00000120997	Rnd1	Rho family GTPase 1		ENSMUST00000120997
10556113	9.85066	10.603	10.0747	10.6988	923.3	1555.37	1078.45	1662.12	1.68457	1.54121	0.935773	NM_001166409	Rbm3	RNA binding motif protein 3		NM_001166409
10494857	7.4469	8.05668	7.63476	8.25768	174.478	266.259	198.742	306.062	1.52603	1.54	0.869949	NM_010937	Nras	neuroblastoma ras oncogene		NM_010937
10342432	9.68496	9.97963	9.42175	10.0444	823.118	1009.65	685.851	1056.04	1.22661	1.53975	0.956067	---	---	---		---
10339539	3.34344	3.28154	3.00876	3.63128	10.1503	9.72393	8.04871	12.3915	0.957999	1.53956	0.784726	---	---	---		---
10461012	7.41526	7.77745	7.23241	7.85454	170.693	219.404	150.374	231.447	1.28537	1.53914	0.94797	NM_001166370	Trmt112	tRNA methyltransferase 11-2		NM_001166370
10339797	4.77641	4.54643	4.29877	4.92074	27.4059	23.3675	19.6816	30.2893	0.852646	1.53897	0.771476	---	---	---		---
10338331	5.68482	5.47311	4.97951	5.60128	51.4399	44.4192	31.5486	48.5461	0.863516	1.53877	0.914989	---	---	---		---
10507032	6.47842	6.66075	6.20479	6.82647	89.1662	101.178	73.761	113.494	1.13471	1.53867	0.891483	NM_026279	Bend5	BEN domain containing 5		NM_026279
10473432	6.77786	7.21688	6.83634	7.45792	109.734	148.764	114.273	175.816	1.35568	1.53857	0.846135	NM_001081260	Tnks1bp1	tankyrase 1 binding protein 1		NM_001081260
10480492	8.21688	8.65849	8.10698	8.72835	297.527	404.079	275.705	424.126	1.35813	1.53833	0.952734	NM_001042528	Cacna1b	calcium channel, voltage-dependent, N type, alpha 1B subunit		NM_001042528
10338620	3.00669	2.83391	2.64422	3.26555	8.03718	7.13006	6.25158	9.61678	0.887134	1.53829	0.741418	---	---	---		---
10564539	4.99147	5.75164	5.25905	5.87998	31.8114	53.8786	38.2941	58.8911	1.69369	1.53786	0.914885	NM_001024703	Mctp2	multiple C2 domains, transmembrane 2		NM_001024703
10342086	6.44106	5.87	5.07778	5.69862	86.8864	58.485	33.7725	51.9343	0.67312	1.53777	1.12614	---	---	---		---
10498383	6.43451	6.93899	6.23315	6.85354	86.4929	122.7	75.2253	115.643	1.41861	1.53729	1.06102	NM_001162884	Igsf10	immunoglobulin superfamily, member 10		NM_001162884
10339347	4.31687	4.57694	3.87306	4.49217	19.93	23.867	14.6523	22.5049	1.19754	1.53593	1.06052	---	---	---		---
10403248	3.39623	3.42398	3.32873	3.94776	10.5285	10.733	10.0473	15.431	1.01942	1.53584	0.695548	NR_001581	Speer6-ps1	spermatogenesis associated glutamate (E)-rich protein 6, pseudogene 1		NR_001581
10588479	6.16823	7.0766	6.53842	7.15707	71.9153	134.98	92.9524	142.723	1.87693	1.53544	0.945749	NM_031178	Tlr9	toll-like receptor 9		NM_031178
10339155	4.13096	4.41871	4.09211	4.71032	17.5203	21.3876	17.0548	26.1787	1.22073	1.53497	0.816986	---	---	---		---
10406287	7.3	7.76587	7.31603	7.93421	157.586	217.651	159.347	244.588	1.38115	1.53494	0.889867	NM_001081352	Ttc37	tetratricopeptide repeat domain 37		NM_001081352
10416940	9.35492	9.89557	9.36182	9.9799	654.807	952.494	657.942	1009.83	1.45462	1.53483	0.943222	NM_001253738	Tpm3	tropomyosin 3, gamma		NM_001253738
10417728	9.20526	9.70851	9.19585	9.81343	590.282	836.668	586.445	899.78	1.4174	1.5343	0.929858	NM_009082	Rpl29	ribosomal protein L29		NM_009082
10341008	3.71001	3.53025	3.23654	3.85364	13.0865	11.5534	9.4253	14.4565	0.882848	1.53379	0.799188	---	---	---		---
10453918	8.19711	8.6131	8.09371	8.71075	293.479	391.563	273.181	418.983	1.33421	1.53372	0.934557	NM_029623	3110002H16Rik	RIKEN cDNA 3110002H16 gene		NM_029623
10472820	8.2869	8.55629	8.19679	8.81332	312.323	376.444	293.413	449.857	1.2053	1.53319	0.836807	NM_001277970	Itga6	integrin alpha 6		NM_001277970
10481585	8.35115	8.88059	8.33206	8.94849	326.547	471.33	322.256	494.041	1.44338	1.53307	0.95403	NM_001290552	Swi5	SWI5 recombination repair homolog (yeast)		NM_001290552
10342741	5.07693	4.88961	4.8382	5.45457	33.7527	29.6429	28.6051	43.852	0.878237	1.53301	0.675975	---	---	---		---
10444258	5.03815	5.54977	5.01979	5.63615	32.8574	46.8433	32.442	49.7335	1.42566	1.533	0.941886	NM_010724	Psmb8	proteasome (prosome, macropain) subunit, beta type 8 (large multifunctional peptidase 7)		NM_010724
10475502	4.74463	4.50719	4.27594	4.89199	26.8087	22.7404	19.3725	29.6917	0.848247	1.53267	0.765885	NM_001085518	Gm14085	predicted gene 14085		NM_001085518
10420483	3.7015	3.80192	3.7015	4.31752	13.0096	13.9474	13.0096	19.9391	1.07209	1.53265	0.699501	NM_172603	Phf11a	PHD finger protein 11A		NM_172603
10354777	4.52408	5.49657	4.81752	5.43343	23.0083	45.1472	28.1979	43.214	1.96221	1.53253	1.04474	NM_139146	Satb2	special AT-rich sequence binding protein 2		NM_139146
10341438	4.05302	4.03226	4.15033	4.76615	16.5989	16.3619	17.7571	27.2115	0.985717	1.53243	0.601283	---	---	---		---
10341675	6.78754	6.99078	6.33083	6.94634	110.473	127.185	80.495	123.327	1.15128	1.53211	1.03128	---	---	---		---
10573924	6.68976	6.69809	6.24051	6.85548	103.233	103.831	75.6104	115.799	1.00579	1.53152	0.896646	NM_008610	Mmp2	matrix metallopeptidase 2		NM_008610
10338891	3.53893	3.95599	3.63199	4.24685	11.6232	15.5193	12.3977	18.9858	1.3352	1.5314	0.817415	---	---	---		---
10343529	4.72461	4.94773	3.86489	4.4797	26.4392	30.8613	14.5696	22.3113	1.16726	1.53136	1.38321	---	---	---		---
10578042	6.06801	5.85272	5.51111	6.12541	67.0892	57.789	45.6047	69.8125	0.861375	1.53082	0.827774	ENSMUST00000178878	Gm5117	predicted gene 5117		ENSMUST00000178878
10574098	5.35583	5.49095	5.04534	5.6594	40.9512	44.9718	33.0217	50.5417	1.09818	1.53056	0.889797	NM_001033207	Nlrc5	NLR family, CARD domain containing 5		NM_001033207
10438708	6.91289	7.56587	7.00617	7.62006	120.5	189.475	128.549	196.729	1.57241	1.53038	0.96313	NM_008555	Masp1	mannan-binding lectin serine peptidase 1		NM_008555
10340829	4.44317	4.44423	4.13609	4.74984	21.7534	21.7694	17.5828	26.9056	1.00073	1.53023	0.809103	---	---	---		---
10340805	4.00959	3.31502	3.342	3.95575	16.1067	9.95221	10.1401	15.5167	0.617891	1.53023	0.641388	---	---	---		---
10342056	4.73723	5.45522	5.06542	5.67917	26.6715	43.8718	33.4846	51.2388	1.64489	1.53022	0.856222	---	---	---		---
10532819	6.96309	7.58858	7.00525	7.61899	124.766	192.482	128.466	196.582	1.54274	1.53022	0.979141	NM_001159941	Kctd10	potassium channel tetramerisation domain containing 10		NM_001159941
10339972	4.58361	3.79106	4.05203	4.66545	23.9776	13.8427	16.5876	25.377	0.57732	1.52987	0.545484	---	---	---		---
10341260	3.32181	3.20176	2.82839	3.44153	9.9992	9.2008	7.10284	10.8644	0.920154	1.52958	0.84688	---	---	---		---
10339629	4.57866	4.45173	3.55987	4.17282	23.8954	21.8829	11.7931	18.0362	0.91578	1.52939	1.21328	---	---	---		---
10374908	10.4798	11.0564	10.5403	11.153	1428.03	2129.63	1489.16	2277.18	1.49131	1.52917	0.935209	NM_024226	Rtn4	reticulon 4		NM_024226
10586347	6.20867	6.79182	6.33516	6.94758	73.9598	110.801	80.7371	123.433	1.49812	1.52882	0.897659	NM_177460	Parp16	poly (ADP-ribose) polymerase family, member 16		NM_177460
10430389	5.30276	5.27043	5.04866	5.66087	39.472	38.5973	33.0978	50.593	0.97784	1.52859	0.762897	NM_008595	Mfng	MFNG O-fucosylpeptide 3-beta-N-acetylglucosaminyltransferase		NM_008595
10519886	8.86593	9.90927	9.03483	9.64668	466.564	961.585	524.512	801.565	2.06099	1.52821	1.19964	NM_013657	Sema3c	sema domain, immunoglobulin domain (Ig), short basic domain, secreted, (semaphorin) 3C		NM_013657
10472440	7.44571	7.77997	7.38851	8.00008	174.335	219.788	167.557	256.014	1.26073	1.52792	0.858502	NM_029564	Tax1bp3	Tax1 (human T cell leukemia virus type I) binding protein 3		NM_029564
10339771	4.19502	4.023	3.70743	4.31846	18.3158	16.2572	13.0632	19.9519	0.887603	1.52734	0.814816	---	---	---		---
10394929	5.15811	5.76106	5.20006	5.81076	35.7065	54.2315	36.76	56.1321	1.51882	1.52699	0.966141	XR_381335	Gm9292	predicted gene 9292		XR_381335
10343102	5.58803	4.77046	4.50227	5.11261	48.1021	27.2931	22.6631	34.5978	0.5674	1.52661	0.788868	---	---	---		---
10368577	6.97181	7.76695	7.1741	7.78442	125.523	217.813	144.417	220.467	1.73524	1.5266	0.987962	NM_001146349	Rnf217	ring finger protein 217		NM_001146349
10383575	9.06466	9.64185	9.09216	9.70208	535.469	798.889	545.773	832.949	1.49194	1.52618	0.959109	XM_006531972	Tbcd	tubulin-specific chaperone d		XM_006531972
10341188	5.92239	5.07342	5.49243	6.10202	60.6479	33.6707	45.0179	68.6897	0.555183	1.52583	0.490185	---	---	---		---
10365559	6.14909	7.32129	6.02968	6.63926	70.9678	159.929	65.3301	99.6821	2.25354	1.52582	1.60439	NM_184052	Igf1	insulin-like growth factor 1		NM_184052
10461594	3.79047	4.23243	3.89079	4.50016	13.8371	18.797	14.8336	22.63	1.35845	1.52559	0.830622	NM_029499	Ms4a4c	membrane-spanning 4-domains, subfamily A, member 4C		NM_029499
10589960	5.34613	5.60292	5.27576	5.88513	40.6768	48.6013	38.7403	59.1018	1.19482	1.52559	0.822332	NM_028638	Gadl1	glutamate decarboxylase-like 1		NM_028638
10535502	7.24065	7.48697	6.94501	7.55413	151.235	179.391	123.213	187.94	1.18618	1.52532	0.954514	NM_001172146	Aimp2	aminoacyl tRNA synthetase complex-interacting multifunctional protein 2		NM_001172146
10525016	7.35034	7.69517	7.24508	7.85404	163.182	207.242	151.701	231.368	1.27001	1.52516	0.895727	NM_011535	Tbx3	T-box 3		NM_011535
10342482	3.11222	3.00298	3.15968	3.76822	8.64713	8.01657	8.93634	13.6254	0.927079	1.52471	0.588357	---	---	---		---
10472386	8.19831	8.53125	8.15982	8.76825	293.723	369.966	285.99	436.02	1.25957	1.5246	0.848507	NM_001099298	Scn2a1	sodium channel, voltage-gated, type II, alpha 1		NM_001099298
10400095	7.50228	8.08219	7.64736	8.25571	181.305	271.008	200.486	305.645	1.49476	1.52452	0.886678	NM_013562	Ifrd1	interferon-related developmental regulator 1		NM_013562
10339318	6.72359	6.13402	6.01798	6.6259	105.682	70.2304	64.8027	98.7632	0.664544	1.52406	0.711098	---	---	---		---
10507112	4.49166	4.77041	4.17005	4.7779	22.497	27.292	18.0016	27.4342	1.21314	1.52399	0.99482	NM_009185	Stil	Scl/Tal1 interrupting locus		NM_009185
10342526	4.09377	3.92502	3.65036	4.2576	17.0745	15.1897	12.5565	19.1279	0.889614	1.52334	0.794114	---	---	---		---
10409376	4.78247	5.01102	4.64125	5.24837	27.5213	32.2453	24.9549	38.0117	1.17165	1.52321	0.8483	NM_001033245	Hk3	hexokinase 3		NM_001033245
10404069	6.22232	6.76906	6.2867	6.89344	74.6628	109.066	78.07	118.887	1.46078	1.52282	0.917395	NM_030609	Hist1h1a	histone cluster 1, H1a		NM_030609
10525158	3.84063	4.30776	3.81168	4.41827	14.3266	19.8045	14.042	21.3812	1.38235	1.52265	0.926259	NM_001083925	Oas1b	2-5 oligoadenylate synthetase 1B		NM_001083925
10532767	7.96052	8.33396	7.81959	8.42598	249.09	322.679	225.908	343.932	1.29543	1.52244	0.938206	NM_198109	Ssh1	slingshot homolog 1 (Drosophila)		NM_198109
10341925	3.02478	2.95573	2.72852	3.33465	8.13862	7.75822	6.62778	10.0886	0.95326	1.52216	0.769011	---	---	---		---
10557895	4.61242	4.69486	4.34411	4.9501	24.4612	25.8996	20.3099	30.9122	1.0588	1.52203	0.837843	NM_021334	Itgax	integrin alpha X		NM_021334
10342092	3.33947	3.30332	3.14181	3.7478	10.1223	9.87183	8.82629	13.4339	0.975253	1.52203	0.734848	---	---	---		---
10341897	4.20075	4.13277	3.8981	4.50334	18.3888	17.5424	14.9089	22.6799	0.953973	1.52124	0.773476	---	---	---		---
10583142	10.5099	10.9694	10.4357	11.0403	1458.08	2005.06	1384.98	2106.02	1.37514	1.52061	0.952064	NM_009082	Rpl29	ribosomal protein L29		NM_009082
10341318	5.47931	5.39982	5.41729	6.02182	44.6106	42.2189	42.7333	64.9754	0.946387	1.52049	0.649767	---	---	---		---
10497931	6.1623	6.23841	5.90534	6.5098	71.6205	75.5002	59.9357	91.1265	1.05417	1.52041	0.828521	NM_009805	Cflar	CASP8 and FADD-like apoptosis regulator		NM_009805
10538420	10.3934	10.9635	10.4251	11.0293	1345.03	1996.81	1374.9	2090	1.48459	1.52011	0.955409	NM_180678	Gars	glycyl-tRNA synthetase		NM_180678
10338218	5.18917	5.33294	5.29282	5.89698	36.4834	40.3065	39.2009	59.5894	1.10479	1.5201	0.676403	---	---	---		---
10375065	7.90261	8.41655	7.76819	8.37212	239.288	341.691	218.001	331.328	1.42795	1.51985	1.03128	NM_177364	Sh3pxd2b	SH3 and PX domains 2B		NM_177364
10371321	8.34826	9.16398	8.51026	9.11414	325.893	573.633	364.622	554.153	1.76018	1.5198	1.03515	NM_177388	Slc41a2	solute carrier family 41, member 2		NM_177388
10550931	6.99723	7.48926	7.04638	7.65017	127.755	179.677	132.182	200.878	1.40642	1.5197	0.894459	NM_153134	Irgq	immunity-related GTPase family, Q		NM_153134
10533023	10.4056	10.8583	10.3353	10.9387	1356.44	1856.41	1291.9	1962.84	1.36859	1.51935	0.945776	NM_009082	Rpl29	ribosomal protein L29		NM_009082
10450063	9.45824	9.70804	9.32495	9.92769	703.419	836.394	641.343	973.941	1.18904	1.5186	0.858773	NM_011296	Rps18	ribosomal protein S18		NM_011296
10433352	6.30856	6.80525	6.40633	7.00903	79.2621	111.837	84.8197	128.803	1.41097	1.51856	0.868274	NM_026666	Ubn1	ubinuclein 1		NM_026666
10338352	3.22873	3.34125	3.39372	3.99622	9.37441	10.1348	10.5102	15.9582	1.08112	1.51835	0.635087	---	---	---		---
10339497	8.23561	8.4382	7.9726	8.5749	301.415	346.859	251.183	381.332	1.15077	1.51814	0.909597	---	---	---		---
10544732	7.20711	7.78496	7.32752	7.9297	147.76	220.55	160.622	243.824	1.49263	1.518	0.904545	NM_018773	Skap2	src family associated phosphoprotein 2		NM_018773
10339142	4.13994	3.54246	3.42068	4.02198	17.6297	11.6516	10.7084	16.2457	0.660908	1.51709	0.717215	---	---	---		---
10505000	6.36304	6.92984	6.52742	7.12855	82.3123	121.924	92.2464	139.929	1.48123	1.5169	0.871329	NM_025623	Nipsnap3b	nipsnap homolog 3B (C. elegans)		NM_025623
10356278	5.67919	6.16353	5.64153	6.24263	51.2395	71.6818	49.9194	75.7214	1.39895	1.51687	0.946651	NM_030194	Sp110	Sp110 nuclear body protein		NM_030194
10507851	7.77637	8.30034	7.80185	8.40294	219.241	315.247	223.148	338.483	1.43791	1.51686	0.931354	NM_130881	Pabpc4	poly(A) binding protein, cytoplasmic 4		NM_130881
10350044	10.3415	10.7779	10.2676	10.8682	1297.48	1755.82	1232.69	1869.21	1.35325	1.51637	0.93934	NM_009082	Rpl29	ribosomal protein L29		NM_009082
10461154	5.7601	6.18719	5.99646	6.59669	54.1953	72.8666	63.843	96.7834	1.34452	1.51596	0.752883	ENSMUST00000083346	Gm24453	predicted gene, 24453		ENSMUST00000083346
10388086	4.57064	4.67189	4.13881	4.73892	23.7629	25.4906	17.6159	26.7027	1.0727	1.51583	0.954605	NR_027858	Nlrp1c-ps	NLR family, pyrin domain containing 1C, pseudogene		NR_027858
10504349	8.92717	9.40401	8.86764	9.4676	486.794	677.468	467.116	707.998	1.39169	1.51568	0.956878	NM_013497	Creb3	cAMP responsive element binding protein 3		NM_013497
10574996	8.37482	8.77772	8.31897	8.91889	331.949	438.892	319.343	484.009	1.32216	1.51564	0.906784	NM_145404	Prmt7	protein arginine N-methyltransferase 7		NM_145404
10391918	7.60835	7.82458	7.3732	7.9728	195.138	226.69	165.788	251.219	1.16169	1.5153	0.90236	NM_183034	Plekhm1	pleckstrin homology domain containing, family M (with RUN domain) member 1		NM_183034
10346634	7.68595	8.25874	7.74375	8.34295	205.921	306.286	214.34	324.697	1.4874	1.51487	0.943298	NM_018868	Nop58	NOP58 ribonucleoprotein		NM_018868
10587639	5.74418	6.05086	5.92961	6.52862	53.6007	66.2962	60.9524	92.3228	1.23685	1.51467	0.718092	NM_011851	Nt5e	5 nucleotidase, ecto		NM_011851
10341317	4.32867	4.1463	4.0172	4.61602	20.0937	17.7076	16.1919	24.5222	0.88125	1.51447	0.722105	---	---	---		---
10566574	5.96985	6.15635	5.71694	6.31534	62.6763	71.3258	52.5981	79.6356	1.138	1.51404	0.895652	NM_001243039	Gm4070	predicted gene 4070		NM_001243039
10566993	6.57547	6.78121	6.36655	6.96492	95.3708	109.989	82.5132	124.925	1.15328	1.514	0.880437	NM_173739	Galnt18	UDP-N-acetyl-alpha-D-galactosamine:polypeptide N-acetylgalactosaminyltransferase 18		NM_173739
10596261	8.06678	8.58919	8.08786	8.68535	268.129	385.127	272.074	411.671	1.43635	1.51308	0.93552	NM_001163026	Dnajc13	DnaJ (Hsp40) homolog, subfamily C, member 13		NM_001163026
10377605	7.46538	7.84328	7.42465	8.02172	176.728	229.649	171.808	259.883	1.29945	1.51263	0.883662	NM_026982	Tmem256	transmembrane protein 256		NM_026982
10460696	6.81102	7.03605	6.45089	7.04781	112.285	131.239	87.4804	132.313	1.1688	1.51248	0.991883	NM_134154	Slc25a45	solute carrier family 25, member 45		NM_134154
10341834	6.07248	6.63424	5.81672	6.41348	67.2976	99.3358	56.3648	85.2412	1.47607	1.51231	1.16535	---	---	---		---
10341159	4.01211	4.48897	4.00274	4.59939	16.1349	22.4551	16.0304	24.2412	1.39172	1.5122	0.92632	---	---	---		---
10579860	7.98394	8.4665	7.86822	8.46462	253.166	353.729	233.653	353.268	1.39722	1.51193	1.0013	ENSMUST00000066081	Smad1	SMAD family member 1		ENSMUST00000066081
10341634	5.15529	4.49888	4.40736	5.00365	35.6367	22.6098	21.22	32.0811	0.634453	1.51183	0.704771	---	---	---		---
10339112	4.60429	4.5736	3.87481	4.47097	24.3237	23.8117	14.6702	22.1767	0.978951	1.51169	1.07373	---	---	---		---
10530536	4.26372	4.48765	3.87669	4.47266	19.2092	22.4346	14.6893	22.2027	1.16791	1.51149	1.01044	NM_001113460	Tec	tec protein tyrosine kinase		NM_001113460
10342080	4.51883	4.77848	4.51894	5.11491	22.9246	27.4451	22.9265	34.653	1.19719	1.51148	0.791999	---	---	---		---
10446763	8.86301	9.34715	8.86722	9.46315	465.622	651.287	466.982	705.818	1.39875	1.51144	0.922741	NM_029999	Lbh	limb-bud and heart		NM_029999
10343704	9.73144	10.2365	9.67382	10.2697	850.072	1206.43	816.791	1234.49	1.41921	1.51139	0.977271	---	---	---		---
10533869	9.47338	10.0546	9.54361	10.1395	710.837	1063.47	746.301	1127.92	1.49609	1.51135	0.942863	NM_144819	Ccdc92	coiled-coil domain containing 92		NM_144819
10403346	10.2791	10.7416	10.2194	10.8151	1242.59	1712.15	1192.17	1801.66	1.37789	1.51124	0.950317	NM_009082	Rpl29	ribosomal protein L29		NM_009082
10477986	10.0094	10.2367	9.77617	10.3715	1030.68	1206.54	876.839	1324.76	1.17063	1.51083	0.910765	NM_001291128	Nnat	neuronatin		NM_001291128
10513739	4.69098	5.13206	4.61454	5.2097	25.83	35.0673	24.4972	37.0064	1.35762	1.51064	0.947601	ENSMUST00000107372	Tnc	tenascin C		ENSMUST00000107372
10426500	10.1005	10.5348	9.99643	10.5913	1097.86	1483.5	1021.47	1542.79	1.35126	1.51037	0.961567	ENSMUST00000075962	Gm6344	predicted gene 6344		ENSMUST00000075962
10339008	3.7968	3.27252	3.10747	3.70232	13.8979	9.66334	8.61868	13.017	0.695308	1.51032	0.742365	---	---	---		---
10338606	5.21288	5.26358	4.76688	5.36139	37.0881	38.4144	27.2254	41.1093	1.03576	1.50996	0.934447	---	---	---		---
10344376	3.22455	3.20031	2.92403	3.51828	9.34728	9.19159	7.58962	11.458	0.983345	1.50969	0.802198	---	---	---		---
10339282	3.85364	3.39791	3.3548	3.94889	14.4565	10.5408	10.2305	15.4431	0.729141	1.50952	0.682557	---	---	---		---
10344135	2.95143	3.14713	3.40323	3.99682	7.73515	8.85893	10.5797	15.9648	1.14528	1.50899	0.554905	---	---	---		---
10548069	4.58775	4.84716	4.49878	5.09213	24.0464	28.7832	22.6084	34.1101	1.19698	1.50874	0.843832	NM_207210	Dyrk4	dual-specificity tyrosine-(Y)-phosphorylation regulated kinase 4		NM_207210
10343162	4.40781	4.42787	4.21451	4.80769	21.2267	21.524	18.5649	28.0066	1.01401	1.50857	0.768533	---	---	---		---
10427266	8.83701	9.27715	8.69587	9.28882	457.306	620.44	414.686	625.479	1.35673	1.50832	0.991945	NM_026055	Rpl39	ribosomal protein L39		NM_026055
10594320	10.5112	10.8466	10.3206	10.913	1459.4	1841.45	1278.85	1928.17	1.26179	1.50774	0.955025	NM_008503	Rps2	ribosomal protein S2		NM_008503
10596265	7.92657	8.56891	8.01921	8.61133	243.296	379.751	259.432	391.084	1.56086	1.50746	0.971022	NM_001163026	Dnajc13	DnaJ (Hsp40) homolog, subfamily C, member 13		NM_001163026
10498119	5.55002	5.75498	5.36047	5.95255	46.8515	54.0036	41.0831	61.9292	1.15265	1.50741	0.872022	NM_172862	Frem2	Fras1 related extracellular matrix protein 2		NM_172862
10436106	4.55448	4.76657	4.47234	5.06438	23.4982	27.2195	22.1977	33.4604	1.15837	1.50738	0.813485	NM_172616	C330027C09Rik	RIKEN cDNA C330027C09 gene		NM_172616
10344613	4.0391	3.71432	3.45216	4.04382	16.4395	13.1256	10.9447	16.4934	0.798419	1.50698	0.795809	---	---	---		---
10388451	7.08179	7.67129	7.18412	7.77505	135.466	203.84	145.424	219.04	1.50473	1.50622	0.930606	NM_138950	Wdr81	WD repeat domain 81		NM_138950
10339760	7.61604	8.20013	7.31179	7.9027	196.181	294.093	158.88	239.305	1.49909	1.5062	1.22895	---	---	---		---
10552740	6.63108	7.17267	6.60213	7.19299	99.1185	144.274	97.1492	146.321	1.45557	1.50615	0.986011	NM_053074	Nup62	nucleoporin 62		NM_053074
10341783	4.1163	4.09255	3.92079	4.51165	17.3433	17.06	15.1452	22.8109	0.983666	1.50614	0.747889	---	---	---		---
10449284	9.38843	10.1956	9.67828	10.2689	670.191	1172.69	819.319	1233.82	1.74978	1.50591	0.950448	NM_013642	Dusp1	dual specificity phosphatase 1		NM_013642
10416777	6.11281	6.65398	6.11769	6.70832	69.2052	100.704	69.4399	104.57	1.45516	1.5059	0.963034	NM_009769	Klf5	Kruppel-like factor 5		NM_009769
10604072	8.96906	9.36783	8.83048	9.42086	501.135	660.691	455.239	685.426	1.31839	1.50564	0.963913	NM_026055	Rpl39	ribosomal protein L39		NM_026055
10378334	7.34239	7.6806	7.30853	7.89872	162.285	205.159	158.521	238.644	1.26418	1.50544	0.859684	NM_029564	Tax1bp3	Tax1 (human T cell leukemia virus type I) binding protein 3		NM_029564
10407307	7.91765	8.61001	7.98223	8.57218	241.797	390.724	252.866	380.613	1.61592	1.5052	1.02657	NM_001113374	Mocs2	molybdenum cofactor synthesis 2		NM_001113374
10340122	3.94987	3.99501	3.38141	3.97128	15.4536	15.9448	10.4209	15.6847	1.03179	1.50511	1.01658	---	---	---		---
10339808	3.34494	3.31222	2.71274	3.30241	10.1608	9.93292	6.55566	9.86559	0.977576	1.5049	1.00682	---	---	---		---
10343190	5.06652	4.21454	4.59309	5.18217	33.5101	18.5654	24.1357	36.3068	0.554023	1.50428	0.511347	---	---	---		---
10340303	3.97958	3.24246	3.37153	3.96023	15.7751	9.46406	10.3498	15.5649	0.599937	1.50389	0.608037	---	---	---		---
10411393	9.68336	9.92535	9.53898	10.1274	822.209	972.365	743.905	1118.52	1.18263	1.50357	0.869335	NM_011296	Rps18	ribosomal protein S18		NM_011296
10343455	3.48565	3.10719	3.0678	3.65611	11.2017	8.61703	8.38494	12.6067	0.769259	1.50349	0.683529	---	---	---		---
10340525	3.19172	3.48746	2.90985	3.49797	9.13698	11.2158	7.51538	11.2978	1.22752	1.50329	0.992738	---	---	---		---
10341426	4.28181	4.63068	3.65742	4.2455	19.4515	24.7727	12.6181	18.9681	1.27357	1.50324	1.30602	---	---	---		---
10338272	7.96911	8.45073	7.81244	8.40038	250.577	349.884	224.79	337.882	1.39631	1.5031	1.03552	---	---	---		---
10342608	4.79476	5.60522	4.6715	5.25934	27.7566	48.6787	25.4837	38.3017	1.75377	1.50299	1.27093	---	---	---		---
10454369	6.92324	6.90691	7.01849	7.60574	121.368	120.001	129.651	194.786	0.98874	1.50238	0.616068	NM_001289654	Fhod3	formin homology 2 domain containing 3		NM_001289654
10410530	3.81947	4.37872	3.94622	4.5332	14.1181	20.8029	15.4146	23.1541	1.4735	1.50209	0.898455	NM_028878	Slc6a19	solute carrier family 6 (neurotransmitter transporter), member 19		NM_028878
10548000	6.5409	6.90696	6.52274	7.10968	93.1122	120.006	91.9475	138.111	1.28883	1.50206	0.86891	NM_010736	Ltbr	lymphotoxin B receptor		NM_010736
10355403	8.53093	8.73958	8.24683	8.83362	369.883	427.439	303.769	456.23	1.15561	1.5019	0.936895	NM_001276409	Fn1	fibronectin 1		NM_001276409
10594513	3.54677	3.60576	3.14108	3.72779	11.6865	12.1743	8.82186	13.2488	1.04174	1.50181	0.918896	ENSMUST00000101817	Gm25313	predicted gene, 25313		ENSMUST00000101817
10384780	6.66556	6.68461	6.3926	6.97898	101.516	102.865	84.0164	126.149	1.01329	1.50148	0.815426	AK135532	6820445E23Rik	RIKEN cDNA 6820445E23 gene		AK135532
10521537	5.03732	4.91003	4.9781	5.56436	32.8386	30.0654	31.5178	47.3194	0.915551	1.50135	0.635372	NM_001081106	Cytl1	cytokine-like 1		NM_001081106
10373571	6.81591	6.83247	6.55762	7.14372	112.666	113.967	94.198	141.408	1.01155	1.50117	0.805947	XM_006514220	Tmem198b	transmembrane protein 198b		XM_006514220
10467907	5.92394	6.5961	6.02045	6.60635	60.7134	96.744	64.9138	97.4341	1.59346	1.50098	0.992918	NM_001164359	Erlin1	ER lipid raft associated 1		NM_001164359
10503134	10.0173	10.6635	10.0967	10.6823	1036.37	1621.96	1095.02	1643.19	1.56503	1.5006	0.987081	NM_001098227	Sdcbp	syndecan binding protein		NM_001098227
10470948	6.70253	7.11651	6.78435	7.36953	104.151	138.766	110.228	165.367	1.33236	1.50022	0.83914	NM_013901	Slc39a1	solute carrier family 39 (zinc transporter), member 1		NM_013901
10475414	10.6606	11.2633	10.8009	11.3858	1618.68	2458.12	1783.95	2675.98	1.5186	1.50003	0.918588	NM_009735	B2m	beta-2 microglobulin		NM_009735
10534142	8.92102	9.47684	8.9421	9.52704	484.722	712.545	491.858	737.778	1.47001	1.49998	0.965799	NM_023248	Sbds	Shwachman-Bodian-Diamond syndrome homolog (human)		NM_023248
10338418	3.05972	3.20263	2.75422	3.33905	8.33808	9.20633	6.74689	10.1194	1.10413	1.49986	0.909769	---	---	---		---
10338110	4.45608	4.09529	3.60217	4.18671	21.949	17.0924	12.144	18.2106	0.778736	1.49956	0.938599	---	---	---		---
10342109	3.61981	3.67295	3.38185	3.96615	12.2934	12.7546	10.4241	15.629	1.03752	1.49931	0.816087	---	---	---		---
10491915	7.32627	7.63378	7.13027	7.7145	160.482	198.609	140.096	210.037	1.23757	1.49924	0.945587	NM_009834	Ccrn4l	CCR4 carbon catabolite repression 4-like (S. cerevisiae)		NM_009834
10596277	8.46345	8.91133	8.50706	9.09107	352.982	481.48	363.814	545.362	1.36404	1.49901	0.882863	NM_001163026	Dnajc13	DnaJ (Hsp40) homolog, subfamily C, member 13		NM_001163026
10458398	9.56134	9.98478	9.46968	10.0537	755.529	1013.25	709.017	1062.81	1.34112	1.49899	0.953372	NM_008214	Hars	histidyl-tRNA synthetase		NM_008214
10582390	6.90784	7.37866	6.79799	7.38176	120.079	166.417	111.275	166.775	1.3859	1.49877	0.997851	NM_009698	Aprt	adenine phosphoribosyl transferase		NM_009698
10508115	8.71411	9.155	8.61904	9.20276	419.96	570.071	393.177	589.259	1.35744	1.49871	0.967439	NM_001145827	Stk40	serine/threonine kinase 40		NM_001145827
10343274	3.29902	3.17032	3.06478	3.64838	9.8425	9.00248	8.3674	12.5393	0.914654	1.49859	0.717943	---	---	---		---
10547227	11.5354	12.1165	11.6134	12.1968	2968.32	4440.54	3133.22	4694.71	1.49598	1.49837	0.945861	NM_001080780	Ret	ret proto-oncogene		NM_001080780
10404898	4.16859	4.19901	3.77585	4.35921	17.9833	18.3666	13.6976	20.5236	1.02131	1.49833	0.894901	NM_001005422	Stmnd1	stathmin domain containing 1		NM_001005422
10344299	7.14906	6.45421	6.92401	7.50726	141.932	87.6821	121.432	181.932	0.617775	1.49822	0.48195	---	---	---		---
10583586	8.67067	9.10328	8.62506	9.20805	407.505	549.999	394.823	591.425	1.34967	1.49795	0.929954	NM_001199186	Slc44a2	solute carrier family 44, member 2		NM_001199186
10558773	7.10695	7.24806	7.01099	7.59396	137.85	152.014	128.979	193.201	1.10275	1.49793	0.786816	NM_177897	B4galnt4	beta-1,4-N-acetyl-galactosaminyl transferase 4		NM_177897
10507594	10.8486	11.4618	10.8031	11.386	1843.93	2820.59	1786.74	2676.29	1.52966	1.49787	1.05392	NM_011400	Slc2a1	solute carrier family 2 (facilitated glucose transporter), member 1		NM_011400
10604393	4.91969	5.71327	5.0564	5.63928	30.2673	52.4646	33.2759	49.8415	1.73338	1.49783	1.05263	NM_019680	Elf4	E74-like factor 4 (ets domain transcription factor)		NM_019680
10590245	8.24808	8.70426	8.25546	8.83833	304.032	417.102	305.592	457.723	1.3719	1.49783	0.911254	NM_144793	Slc25a38	solute carrier family 25, member 38		NM_144793
10542077	10.3554	10.7419	10.21	10.7927	1310.08	1712.56	1184.44	1773.94	1.30722	1.4977	0.965401	NM_009077	Rpl18	ribosomal protein L18		NM_009077
10564507	6.13074	6.78677	5.91704	6.49958	70.0709	110.413	60.4235	90.4836	1.57574	1.49749	1.22026	NM_001042592	Arrdc4	arrestin domain containing 4		NM_001042592
10603147	4.59309	4.28262	4.24702	4.82938	24.1357	19.4624	18.988	28.4308	0.806376	1.49731	0.684553	NM_146238	Gemin8	gem (nuclear organelle) associated protein 8		NM_146238
10596273	7.15005	7.85054	7.47913	8.06148	142.03	230.807	178.419	267.145	1.62506	1.49729	0.863977	NM_001163026	Dnajc13	DnaJ (Hsp40) homolog, subfamily C, member 13		NM_001163026
10596403	3.96837	3.97648	3.82973	4.41184	15.6531	15.7413	14.2189	21.2861	1.00564	1.49703	0.73951	NM_001167923	Col6a5	collagen, type VI, alpha 5		NM_001167923
10362129	4.47257	4.67987	4.27391	4.85597	22.2012	25.6319	19.3453	28.9595	1.15453	1.49698	0.885095	NM_011979	Vnn3	vanin 3		NM_011979
10339693	4.56519	5.17587	4.4246	5.00655	23.6733	36.1486	21.4752	32.1456	1.52698	1.49687	1.12453	---	---	---		---
10596275	8.06864	8.62689	8.28332	8.86504	268.473	395.324	311.55	466.275	1.47249	1.49663	0.847836	NM_001163026	Dnajc13	DnaJ (Hsp40) homolog, subfamily C, member 13		NM_001163026
10338224	4.64618	4.33054	3.76497	4.34665	25.0402	20.1198	13.5947	20.3457	0.803499	1.49659	0.988896	---	---	---		---
10514464	9.99782	10.482	9.99104	10.5725	1022.45	1430.25	1017.66	1522.77	1.39884	1.49634	0.939243	NM_009082	Rpl29	ribosomal protein L29		NM_009082
10342150	3.43759	3.28446	3.24853	3.82992	10.8347	9.74365	9.50395	14.2207	0.899297	1.49629	0.685174	---	---	---		---
10394833	7.62254	8.33648	7.65634	8.23709	197.067	323.245	201.738	301.724	1.64028	1.49562	1.07133	XM_006515313	Gm4120	predicted gene 4120		XM_006515313
10395252	5.60508	6.19536	5.75734	6.33804	48.6742	73.2808	54.0918	80.8986	1.50554	1.49558	0.905835	NM_001162903	Ccdc71l	coiled-coil domain containing 71 like		NM_001162903
10444830	8.03742	8.50419	7.8814	8.46202	262.726	363.093	235.797	352.632	1.38202	1.49549	1.02967	NM_001198560	H2-Q7	histocompatibility 2, Q region locus 7		NM_001198560
10468738	4.3982	4.53625	4.22358	4.80415	21.0858	23.2031	18.682	27.9378	1.10042	1.49544	0.830526	NM_026208	1700019N19Rik	RIKEN cDNA 1700019N19 gene		NM_026208
10548030	8.70462	9.21712	8.87196	9.45251	417.208	595.155	468.516	700.628	1.42652	1.49542	0.849459	NM_007657	Cd9	CD9 antigen		NM_007657
10516867	6.56121	6.94304	6.37585	6.95639	94.4321	123.045	83.0467	124.189	1.303	1.49541	0.990786	NM_001122992	Gmeb1	glucocorticoid modulatory element binding protein 1		NM_001122992
10524882	9.96457	10.4809	9.89047	10.4705	999.161	1429.07	949.136	1418.81	1.43027	1.49485	1.00723	NM_021539	Wsb2	WD repeat and SOCS box-containing 2		NM_021539
10574427	5.47571	5.25068	5.0049	5.58464	44.4992	38.0726	32.1089	47.9891	0.85558	1.49457	0.79336	NM_011830	Impdh2	inosine 5-phosphate dehydrogenase 2		NM_011830
10419370	7.83229	8.24997	7.98337	8.56297	227.906	304.43	253.066	378.192	1.33577	1.49444	0.804962	NM_207214	Exoc5	exocyst complex component 5		NM_207214
10409502	6.36081	6.55461	5.96351	6.54249	82.1856	94.0013	62.4015	93.2152	1.14377	1.4938	1.00843	NM_013739	Dok3	docking protein 3		NM_013739
10502052	4.90229	4.86434	4.50044	5.07941	29.9045	29.1282	22.6343	33.8108	0.974041	1.49379	0.861504	NM_027808	Alpk1	alpha-kinase 1		NM_027808
10440393	5.08307	5.46471	4.94404	5.5228	33.8967	44.1613	30.7825	45.9759	1.30282	1.49357	0.960533	NM_023380	Samsn1	SAM domain, SH3 domain and nuclear localization signals, 1		NM_023380
10340713	4.30436	4.25943	4.01697	4.59517	19.758	19.1522	16.1893	24.1704	0.969337	1.49298	0.79238	---	---	---		---
10338228	9.20984	9.73713	9.0751	9.65317	592.161	853.428	539.36	805.181	1.44121	1.49285	1.05992	---	---	---		---
10343729	4.95331	5.01175	4.26917	4.84698	30.9809	32.2618	19.2818	28.7798	1.04134	1.49258	1.12099	---	---	---		---
10344098	5.51324	4.8878	5.18182	5.75958	45.6721	29.6056	36.2981	54.1758	0.648221	1.49253	0.546473	---	---	---		---
10433963	5.87331	6.25322	5.77665	6.35433	58.6196	76.2793	54.8208	81.817	1.30126	1.49244	0.932316	NM_026940	Ydjc	YdjC homolog (bacterial)		NM_026940
10341660	4.15918	4.12544	3.81154	4.38914	17.8665	17.4534	14.0407	20.9538	0.97688	1.49236	0.832945	---	---	---		---
10454252	4.45964	4.51975	4.29389	4.87135	22.0031	22.9394	19.615	29.2701	1.04255	1.49223	0.783714	---	---	---		GENSCAN00000001137
10495613	7.42997	7.14189	7.37246	7.94982	172.442	141.229	165.703	247.248	0.818993	1.49211	0.571204	NM_029425	4833424O15Rik	RIKEN cDNA 4833424O15 gene		NM_029425
10518570	8.98432	9.44836	8.84518	9.4225	506.464	698.618	459.9	686.207	1.3794	1.49208	1.01809	NM_001081274	Pgd	phosphogluconate dehydrogenase		NM_001081274
10563718	3.82635	3.85744	3.51604	4.09318	14.1856	14.4946	11.4402	17.0675	1.02178	1.49189	0.849248	---	---	---		ENSMUST00000189782
10355050	8.61849	9.11791	8.66971	9.24618	393.027	555.604	407.233	607.265	1.41365	1.4912	0.914929	NM_001045513	Raph1	Ras association (RalGDS/AF-6) and pleckstrin homology domains 1		NM_001045513
10394558	9.9934	10.4417	9.98536	10.5618	1019.33	1390.78	1013.66	1511.53	1.36441	1.49115	0.920117	NM_009082	Rpl29	ribosomal protein L29		NM_009082
10341852	3.78596	3.71801	2.99075	3.56696	13.7939	13.1593	7.94885	11.8512	0.953989	1.49093	1.11038	---	---	---		---
10554233	6.49268	7.00389	6.42834	7.00443	90.0514	128.345	86.1237	128.393	1.42525	1.4908	0.999626	NM_026531	Aen	apoptosis enhancing nuclease		NM_026531
10429641	5.57868	5.88744	5.60611	6.18215	47.7913	59.1966	48.7088	72.6124	1.23865	1.49074	0.815241	NM_172607	Naprt1	nicotinate phosphoribosyltransferase domain containing 1		NM_172607
10343013	3.86123	4.17495	3.72133	4.29731	14.5327	18.0628	13.1896	19.6616	1.24291	1.49069	0.918681	---	---	---		---
10535739	7.19012	7.7843	7.27294	7.84878	146.03	220.449	154.658	230.526	1.50961	1.49055	0.956287	NM_011669	Usp12	ubiquitin specific peptidase 12		NM_011669
10371332	6.3923	7.58369	6.3809	6.95637	83.999	191.831	83.3379	124.187	2.28373	1.49016	1.5447	NM_153543	Aldh1l2	aldehyde dehydrogenase 1 family, member L2		NM_153543
10344183	6.18461	5.2197	5.51532	6.09041	72.7365	37.2637	45.738	68.1391	0.512311	1.48977	0.546877	---	---	---		---
10471550	5.18973	5.04264	4.74979	5.32445	36.4975	32.9599	26.9047	40.07	0.903071	1.48933	0.822558	ENSMUST00000154340	Rpl12	ribosomal protein L12		ENSMUST00000154340
10527448	7.68154	8.1527	7.77696	8.35126	205.293	284.582	219.33	326.572	1.38622	1.48895	0.871422	NM_001008705	Bud31	BUD31 homolog (yeast)		NM_001008705
10518464	5.84029	6.19291	5.90275	6.47656	57.293	73.1565	59.8281	89.0509	1.27688	1.48845	0.821513	NM_027426	Draxin	dorsal inhibitory axon guidance protein		NM_027426
10404354	9.11347	9.37172	9.02786	9.60111	553.895	662.474	521.985	776.644	1.19603	1.48787	0.852997	NM_011296	Rps18	ribosomal protein S18		NM_011296
10497808	5.03212	5.28766	4.96502	5.53823	32.7205	39.061	31.2335	46.4702	1.19378	1.48783	0.840561	NM_198192	Qrfpr	pyroglutamylated RFamide peptide receptor		NM_198192
10508382	7.13826	7.60525	7.10654	7.67945	140.874	194.719	137.81	204.995	1.38223	1.48752	0.949873	NM_001033966	Ak2	adenylate kinase 2		NM_001033966
10487040	5.47693	5.65019	5.18403	5.75693	44.5369	50.22	36.3537	54.0766	1.1276	1.48751	0.928682	NM_007993	Fbn1	fibrillin 1		NM_007993
10422059	8.1525	8.68876	8.19279	8.76554	284.543	412.646	292.6	435.203	1.45021	1.48737	0.948169	NM_177715	Kctd12	potassium channel tetramerisation domain containing 12		NM_177715
10342960	4.92787	4.92693	4.51347	5.08612	30.4394	30.4196	22.8396	33.9683	0.999349	1.48725	0.89553	---	---	---		---
10343111	4.7142	4.83239	4.22301	4.79542	26.2491	28.4902	18.6747	27.7692	1.08538	1.487	1.02596	---	---	---		---
10446074	4.35865	4.97477	4.71098	5.28284	20.5156	31.4453	26.1906	38.9309	1.53275	1.48644	0.80772	NM_001111078	Uhrf1	ubiquitin-like, containing PHD and RING finger domains, 1		NM_001111078
10541307	5.25777	5.27139	4.96443	5.53619	38.2602	38.623	31.2207	46.4044	1.00948	1.48633	0.832312	NM_011909	Usp18	ubiquitin specific peptidase 18		NM_011909
10464601	6.38244	6.46366	6.07566	6.64717	83.4271	88.2584	67.4457	100.23	1.05791	1.48609	0.880556	ENSMUST00000082466	Gm23927	predicted gene, 23927		ENSMUST00000082466
10338162	5.41276	4.97951	4.59965	5.17086	42.5995	31.5486	24.2455	36.0233	0.740588	1.48577	0.875785	---	---	---		---
10515181	3.63355	3.40911	3.25858	3.82956	12.411	10.6229	9.57043	14.2172	0.855924	1.48553	0.747188	ENSMUST00000121884	Cyp4a28-ps	cytochrome P450, family 4, subfamily a, polypeptide 28, pseudogene		ENSMUST00000121884
10338263	4.27466	3.93253	3.53073	4.10156	19.3553	15.2689	11.5573	17.1669	0.788875	1.48538	0.889441	---	---	---		---
10468869	9.16708	9.79057	9.38255	9.95324	574.864	885.637	667.467	991.345	1.5406	1.48523	0.893368	NM_007452	Prdx3	peroxiredoxin 3		NM_007452
10409737	10.7305	11.3347	10.8792	11.4496	1699.07	2582.8	1883.47	2796.8	1.52013	1.48491	0.923485	NM_001048008	Agtpbp1	ATP/GTP binding protein 1		NM_001048008
10387100	6.9481	7.25847	6.93296	7.50298	123.477	153.115	122.188	181.394	1.24003	1.48455	0.844103	NM_001034874	Shisa6	shisa homolog 6 (Xenopus laevis)		NM_001034874
10342733	3.91676	3.74737	3.59136	4.16102	15.1029	13.4299	12.0534	17.8892	0.889224	1.48417	0.750723	---	---	---		---
10424676	10.1986	10.4929	10.0406	10.61	1175.1	1441.07	1053.24	1562.88	1.22633	1.48388	0.922058	NM_001164036	Ly6e	lymphocyte antigen 6 complex, locus E		NM_001164036
10602772	7.97504	8.611	8.09033	8.65917	251.608	390.994	272.541	404.267	1.55398	1.48333	0.967166	NM_148945	Rps6ka3	ribosomal protein S6 kinase polypeptide 3		NM_148945
10383214	7.06442	7.44371	6.81669	7.38524	133.846	174.093	112.727	167.178	1.3007	1.48304	1.04136	ENSMUST00000093902	Rnf213	ring finger protein 213		ENSMUST00000093902
10404412	7.455	8.17316	7.66677	8.23526	175.46	288.646	203.202	301.342	1.64508	1.48297	0.957869	NM_030215	Wrnip1	Werner helicase interacting protein 1		NM_030215
10368970	4.69986	4.91549	4.54516	5.1135	25.9895	30.1793	23.3469	34.6192	1.16121	1.48282	0.871751	NM_007548	Prdm1	PR domain containing 1, with ZNF domain		NM_007548
10533050	10.2652	10.7352	10.2267	10.7939	1230.63	1704.63	1198.28	1775.3	1.38517	1.48154	0.960189	NM_030704	Hspb8	heat shock protein 8		NM_030704
10394805	7.93608	8.75046	8.02298	8.58961	244.906	430.675	260.11	385.24	1.75854	1.48107	1.11794	XM_006515313	Gm4120	predicted gene 4120		XM_006515313
10340156	3.60762	3.95676	3.77304	4.33881	12.19	15.5276	13.671	20.2355	1.2738	1.48018	0.767347	---	---	---		---
10535852	9.14807	9.73043	9.1537	9.71898	567.339	849.479	569.558	842.758	1.49731	1.47967	1.00798	NM_007513	Slc7a1	solute carrier family 7 (cationic amino acid transporter, y+ system), member 1		NM_007513
10373530	5.17801	5.66754	5.31016	5.87512	36.2024	50.8277	39.675	58.693	1.40399	1.47935	0.865992	NM_016756	Cdk2	cyclin-dependent kinase 2		NM_016756
10386548	7.64113	8.24806	7.73672	8.30166	199.623	304.027	213.297	315.537	1.52301	1.47933	0.963524	NM_130881	Pabpc4	poly(A) binding protein, cytoplasmic 4		NM_130881
10386543	7.69143	8.32199	7.8079	8.37282	206.705	320.013	224.085	331.49	1.54816	1.4793	0.965378	NM_130881	Pabpc4	poly(A) binding protein, cytoplasmic 4		NM_130881
10340734	2.63924	2.96728	2.80533	3.37022	6.23003	7.82062	6.99018	10.3404	1.25531	1.47928	0.756316	---	---	---		---
10599855	9.48139	9.94895	9.60368	10.1685	714.798	988.396	778.028	1150.86	1.38276	1.4792	0.85883	NM_007917	Eif4e	eukaryotic translation initiation factor 4E		NM_007917
10372342	7.34871	7.61851	7.24327	7.80808	162.998	196.517	151.51	224.112	1.20564	1.47919	0.876869	NM_001081035	Nav3	neuron navigator 3		NM_001081035
10428827	8.95929	9.49115	9.12463	9.68922	497.754	719.649	558.196	825.554	1.44579	1.47897	0.871717	NM_175212	Tmem65	transmembrane protein 65		NM_175212
10363007	7.57046	7.97537	7.60903	8.17348	190.08	251.667	195.23	288.711	1.32401	1.47882	0.871694	NM_198007	Ascc3	activating signal cointegrator 1 complex subunit 3		NM_198007
10582275	9.39249	9.78095	9.2913	9.85562	672.079	879.752	626.558	926.481	1.309	1.47868	0.949563	NM_011404	Slc7a5	solute carrier family 7 (cationic amino acid transporter, y+ system), member 5		NM_011404
10449242	6.92799	7.13216	6.6954	7.25949	121.768	140.279	103.637	153.223	1.15202	1.47845	0.915523	ENSMUST00000053575	Snrpg	small nuclear ribonucleoprotein polypeptide G		ENSMUST00000053575
10344396	3.9032	3.76645	3.2307	3.79477	14.9617	13.6086	9.38725	13.8784	0.909564	1.47843	0.980562	---	---	---		---
10498965	5.29466	5.59166	5.33075	5.89468	39.2511	48.2234	40.2455	59.4944	1.22859	1.47829	0.810553	NM_008731	Npy2r	neuropeptide Y receptor Y2		NM_008731
10344604	10.1061	10.5715	9.94299	10.5069	1102.17	1521.73	984.325	1455.06	1.38067	1.47823	1.04582	---	---	---		---
10571907	9.23436	9.81731	9.34204	9.90578	602.307	902.202	648.984	959.265	1.49791	1.4781	0.940514	NM_001177881	Mfap3l	microfibrillar-associated protein 3-like		NM_001177881
10582162	7.8463	8.35593	7.74324	8.30695	230.129	327.631	214.263	316.695	1.42368	1.47807	1.03453	NM_028071	Cotl1	coactosin-like 1 (Dictyostelium)		NM_028071
10338202	6.22987	6.77236	5.52337	6.08705	75.0545	109.316	45.9939	67.9804	1.45649	1.47803	1.60805	---	---	---		---
10524631	5.76997	6.10187	5.62377	6.18698	54.5675	68.6825	49.3088	72.8563	1.25867	1.47755	0.942713	NM_145209	Oasl1	2-5 oligoadenylate synthetase-like 1		NM_145209
10500798	3.98677	4.09655	3.73741	4.30025	15.8539	17.1074	13.3375	19.7018	1.07906	1.47717	0.868318	AK010586	2410024N13Rik	RIKEN cDNA 2410024N13 gene		AK010586
10394922	6.54585	7.1632	6.59165	7.15395	93.4321	143.33	96.4459	142.414	1.53405	1.47662	1.00643	XM_001480563	Gm4425	predicted gene 4425		XM_001480563
10365971	8.42821	9.08197	8.56088	9.12288	344.463	541.932	377.644	557.521	1.57327	1.47631	0.972039	NM_007569	Btg1	B cell translocation gene 1, anti-proliferative		NM_007569
10357003	6.30024	6.96889	6.23197	6.79354	78.8062	125.27	75.164	110.933	1.58959	1.47588	1.12924	NM_001160368	Rnf152	ring finger protein 152		NM_001160368
10574166	8.06176	8.5482	7.94472	8.50582	267.198	374.339	246.376	363.501	1.40098	1.47539	1.02982	NM_153507	Cpne2	copine II		NM_153507
10439651	8.58217	9.4322	8.76515	9.32619	383.257	690.839	435.085	641.895	1.80254	1.47533	1.07625	NM_010818	Cd200	CD200 antigen		NM_010818
10581535	9.18924	9.44202	9.0888	9.64959	583.765	695.554	544.505	803.186	1.1915	1.47508	0.865993	NM_011296	Rps18	ribosomal protein S18		NM_011296
10347460	6.60942	6.85297	6.61769	7.17841	97.6417	115.598	98.2028	144.85	1.1839	1.47501	0.798052	NM_001014974	Ttll4	tubulin tyrosine ligase-like family, member 4		NM_001014974
10384539	8.97157	9.37589	8.92906	9.48971	502.009	664.392	487.433	718.933	1.32346	1.47494	0.924136	NM_018861	Slc1a4	solute carrier family 1 (glutamate/neutral amino acid transporter), member 4		NM_018861
10448506	4.91508	5.08522	4.75915	5.31938	30.1708	33.9472	27.0798	39.9293	1.12517	1.47451	0.850183	NM_007634	Ccnf	cyclin F		NM_007634
10366814	8.9522	9.36921	8.84719	9.40738	495.314	661.321	460.543	679.054	1.33515	1.47446	0.973886	NM_009870	Cdk4	cyclin-dependent kinase 4		NM_009870
10464045	7.73815	8.23896	7.73743	8.29751	213.509	302.117	213.402	314.629	1.41501	1.47435	0.960233	NM_027976	Acsl5	acyl-CoA synthetase long-chain family member 5		NM_027976
10544015	8.38008	8.75862	8.33594	8.89588	333.162	433.119	323.124	476.351	1.30002	1.47421	0.909244	BC049977	Ybx1	Y box protein 1		BC049977
10372891	8.66735	9.06994	8.62878	9.18847	406.567	537.433	395.841	583.452	1.32188	1.47395	0.921128	NM_001081037	Srgap1	SLIT-ROBO Rho GTPase activating protein 1		NM_001081037
10601471	5.44057	5.7409	5.16482	5.72438	43.4285	53.4792	35.8729	52.8702	1.23143	1.47382	1.01152	ENSMUST00000119106	Gm5393	predicted pseudogene 5393		ENSMUST00000119106
10338619	10.5554	11.1135	10.5625	11.122	1504.89	2215.66	1512.22	2228.71	1.47231	1.4738	0.994146	---	---	---		---
10375487	9.45014	9.89982	9.35189	9.91135	699.483	955.309	653.432	962.972	1.36574	1.47371	0.992043	NM_008143	Gnb2l1	guanine nucleotide binding protein (G protein), beta polypeptide 2 like 1		NM_008143
10421917	8.17339	8.68511	8.24158	8.8007	288.692	411.604	302.666	445.939	1.42575	1.47337	0.923006	NM_130881	Pabpc4	poly(A) binding protein, cytoplasmic 4		NM_130881
10542762	8.72551	9.09492	8.55951	9.11816	423.291	546.817	377.284	555.701	1.29182	1.4729	0.984014	---	---	---		GENSCAN00000033234
10344051	9.90867	10.3511	9.87372	10.4322	961.183	1306.18	938.182	1381.68	1.35893	1.47272	0.945356	---	---	---		---
10340836	5.38748	4.39264	3.78214	4.34057	41.8594	21.0047	13.7574	20.2601	0.501792	1.47266	1.03675	---	---	---		---
10419323	4.60947	5.1231	4.53178	5.0902	24.4111	34.8504	23.1313	34.0645	1.42764	1.47266	1.02307	NM_144553	Dlgap5	discs, large (Drosophila) homolog-associated protein 5		NM_144553
10543067	10.7498	11.2371	10.7352	11.2934	1721.96	2413.87	1704.63	2509.91	1.40181	1.47241	0.961734	NM_012055	Asns	asparagine synthetase		NM_012055
10343454	4.56958	5.24545	4.87562	5.43372	23.7455	37.9348	29.3568	43.2227	1.59756	1.47233	0.877659	---	---	---		---
10416793	7.75999	8.50597	7.89845	8.45651	216.766	363.539	238.601	351.289	1.6771	1.47229	1.03487	NM_016723	Uchl3	ubiquitin carboxyl-terminal esterase L3 (ubiquitin thiolesterase)		NM_016723
10434778	5.59042	5.84612	5.48683	6.04489	48.1818	57.5252	44.8437	66.0226	1.19392	1.47228	0.871296	NM_023386	Rtp4	receptor transporter protein 4		NM_023386
10421683	10.4154	10.8124	10.2801	10.8381	1365.64	1798.31	1243.39	1830.61	1.31683	1.47228	0.982357	NM_008503	Rps2	ribosomal protein S2		NM_008503
10340435	3.45485	3.50362	3.29569	3.8536	10.9651	11.3421	9.8198	14.456	1.03439	1.47213	0.784595	---	---	---		---
10472197	10.3345	10.7915	10.2866	10.8444	1291.24	1772.46	1249.06	1838.65	1.37268	1.47202	0.964003	NM_009082	Rpl29	ribosomal protein L29		NM_009082
10534504	6.75709	7.19507	6.73354	7.29107	108.165	146.532	106.414	156.614	1.3547	1.47175	0.935623	NM_172541	Tmem120a	transmembrane protein 120A		NM_172541
10433887	5.73305	5.65244	5.34455	5.90207	53.1887	50.2983	40.6322	59.8001	0.945658	1.47174	0.841109	NM_026163	Pkp2	plakophilin 2		NM_026163
10342583	3.16281	3.90001	3.36097	3.91832	8.95571	14.9286	10.2743	15.1193	1.66694	1.47156	0.987389	---	---	---		---
10533633	6.12229	6.3843	6.1513	6.70862	69.6617	83.5343	71.0765	104.592	1.19914	1.47154	0.798671	NM_023232	Diablo	diablo homolog (Drosophila)		NM_023232
10574976	6.81551	7.20205	6.85035	7.40765	112.635	147.243	115.388	169.795	1.30726	1.47151	0.867179	NM_133792	Pla2g15	phospholipase A2, group XV		NM_133792
10545658	7.72552	8.43587	7.92922	8.48609	211.648	346.298	243.744	358.565	1.6362	1.47107	0.965789	NM_023790	Wdr54	WD repeat domain 54		NM_023790
10515090	4.2566	4.65843	4.33472	4.89154	19.1145	25.2539	20.1781	29.6825	1.32119	1.47103	0.850801	NM_007671	Cdkn2c	cyclin-dependent kinase inhibitor 2C (p18, inhibits CDK4)		NM_007671
10487340	4.44088	5.19178	4.70768	5.26438	21.719	36.5495	26.1308	38.4359	1.68284	1.4709	0.950919	NM_144818	Ncaph	non-SMC condensin I complex, subunit H		NM_144818
10560190	6.22302	6.55509	6.44906	7.00544	74.6994	94.0328	87.3693	128.483	1.25882	1.47058	0.731867	NM_153068	Ehd2	EH-domain containing 2		NM_153068
10351563	7.85515	8.1653	7.75056	8.30615	231.546	287.077	215.353	316.52	1.23983	1.46978	0.90698	NM_020579	B4galt3	UDP-Gal:betaGlcNAc beta 1,4-galactosyltransferase, polypeptide 3		NM_020579
10523058	10.8123	11.3045	10.8451	11.4004	1798.1	2529.33	1839.52	2703.2	1.40667	1.46951	0.935682	ENSMUST00000135410	Eif5al3-ps	eukaryotic translation initiation factor 5A-like 3, pseudogene		ENSMUST00000135410
10383365	9.5887	10.0583	9.6172	10.1724	769.992	1066.25	785.352	1153.96	1.38475	1.46936	0.923991	NM_001159328	Hgs	HGF-regulated tyrosine kinase substrate		NM_001159328
10453740	4.49505	4.17687	4.00171	4.55685	22.5499	18.0869	16.0189	23.5369	0.802082	1.46932	0.768448	---	---	---		GENSCAN00000023584
10391454	8.23229	8.69283	8.11401	8.66874	300.722	413.812	277.051	406.958	1.37606	1.46889	1.01684	NM_012037	Vat1	vesicle amine transport protein 1 homolog (T californica)		NM_012037
10340565	3.49697	3.72317	3.60202	4.15656	11.2899	13.2064	12.1428	17.8341	1.16975	1.4687	0.740516	---	---	---		---
10373400	8.15352	8.56757	8.17617	8.7307	284.744	379.398	289.25	424.817	1.33242	1.46868	0.893088	NM_172259	Myl6b	myosin, light polypeptide 6B		NM_172259
10416302	7.8406	8.12625	7.61997	8.1742	229.222	279.411	196.716	288.854	1.21896	1.46838	0.96731	NM_021877	Hr	hairless		NM_021877
10402314	10.508	10.8775	10.349	10.903	1456.23	1881.24	1304.25	1914.8	1.29186	1.46812	0.982473	NM_008503	Rps2	ribosomal protein S2		NM_008503
10572679	7.29891	7.78451	7.25267	7.80647	157.468	220.48	152.501	223.862	1.40016	1.46794	0.984894	NM_146211	Glt25d1	glycosyltransferase 25 domain containing 1		NM_146211
10515396	6.00734	6.34753	5.71293	6.26653	64.3263	81.4321	52.4522	76.9863	1.26592	1.46774	1.05775	NR_024078	Btbd19	BTB (POZ) domain containing 19		NR_024078
10449303	6.91892	7.21275	6.60818	7.16171	121.005	148.338	97.5572	143.182	1.22588	1.46767	1.03601	NM_007523	Bak1	BCL2-antagonist/killer 1		NM_007523
10338675	3.48461	3.7038	3.25011	3.80356	11.1937	13.0303	9.51438	13.9633	1.16407	1.4676	0.933184	---	---	---		---
10600082	9.64084	10.1503	9.67899	10.2322	798.33	1136.46	819.719	1202.85	1.42355	1.46739	0.944806	NM_010941	Nsdhl	NAD(P) dependent steroid dehydrogenase-like		NM_010941
10581306	10.4129	10.8215	10.2945	10.8476	1363.27	1809.67	1255.94	1842.76	1.32744	1.46724	0.982044	NM_008503	Rps2	ribosomal protein S2		NM_008503
10395922	10.3239	10.7299	10.2347	10.7878	1281.75	1698.33	1204.94	1767.9	1.32501	1.46721	0.960648	NM_008503	Rps2	ribosomal protein S2		NM_008503
10394344	8.51712	9.32483	8.69744	9.25026	366.36	641.286	415.134	608.982	1.75043	1.46695	1.05305	NR_033599	Gm6682	tubulin, alpha 1C pseudogene		NR_033599
10459188	10.4862	10.859	10.3524	10.9051	1434.38	1857.29	1307.34	1917.67	1.29484	1.46685	0.968511	NM_008503	Rps2	ribosomal protein S2		NM_008503
10552964	6.55405	7.00283	6.5027	7.05541	93.9652	128.252	90.6793	133.012	1.36488	1.46684	0.964214	AK158602	Gm10252	predicted gene 10252		AK158602
10573583	7.91451	8.14487	7.83396	8.38662	241.271	283.041	228.169	334.676	1.17313	1.46679	0.845716	NM_010764	Man2b1	mannosidase 2, alpha B1		NM_010764
10449644	9.70092	10.3309	9.85269	10.4053	832.279	1287.95	924.605	1356.17	1.5475	1.46675	0.949698	NM_001113560	Glo1	glyoxalase 1		NM_001113560
10596255	7.62589	8.28033	7.76572	8.31826	197.525	310.904	217.629	319.188	1.574	1.46666	0.974048	NM_001163026	Dnajc13	DnaJ (Hsp40) homolog, subfamily C, member 13		NM_001163026
10338624	3.99813	3.89027	3.94463	4.49716	15.9792	14.8281	15.3976	22.583	0.927963	1.46666	0.656607	---	---	---		---
10454192	8.07462	7.78663	6.62481	7.17715	269.59	220.805	98.6885	144.723	0.819039	1.46647	1.5257	NM_013697	Ttr	transthyretin		NM_013697
10582190	6.32416	6.12883	5.82621	6.37825	80.124	69.9779	56.7366	83.1847	0.87337	1.46616	0.841235	NM_178856	Gins2	GINS complex subunit 2 (Psf2 homolog)		NM_178856
10407390	7.11967	6.94439	6.55047	7.1025	139.07	123.16	93.7321	137.425	0.885594	1.46615	0.896194	NM_001077363	Ptbp1	polypyrimidine tract binding protein 1		NM_001077363
10372069	5.57729	6.13357	5.57982	6.13154	47.7454	70.2082	47.8292	70.1096	1.47047	1.46583	1.00141	XM_006513513	Socs2	suppressor of cytokine signaling 2		XM_006513513
10482200	8.95238	9.38003	8.91291	9.4645	495.375	666.301	482.008	706.476	1.34504	1.46569	0.943134	NM_146122	Dennd1a	DENN/MADD domain containing 1A		NM_146122
10340425	3.46906	3.58028	3.7741	4.32557	11.0737	11.9611	13.681	20.0506	1.08014	1.46558	0.596546	---	---	---		---
10338440	4.96347	5.66917	4.39446	4.94563	31.1999	50.8852	21.0312	30.8165	1.63094	1.46528	1.65123	---	---	---		---
10439891	9.33297	9.83519	9.37822	9.92928	644.915	913.455	665.467	975.013	1.4164	1.46516	0.936864	ENSMUST00000118650	Gm6767	predicted gene 6767		ENSMUST00000118650
10461217	6.17836	6.79967	6.26561	6.81607	72.4221	111.405	76.9371	112.679	1.53827	1.46456	0.988691	NM_001098237	Zbtb3	zinc finger and BTB domain containing 3		NM_001098237
10338489	4.28003	4.23329	3.68133	4.23154	19.4275	18.8083	12.8289	18.7854	0.968127	1.4643	1.00122	---	---	---		---
10350800	6.12996	6.29827	5.90472	6.45473	70.033	78.6987	59.9099	87.7138	1.12374	1.4641	0.897221	NM_172843	Tor1aip2	torsin A interacting protein 2		NM_172843
10389606	4.57271	5.06618	4.63396	5.18387	23.797	33.5022	24.8292	36.3496	1.40783	1.46399	0.921665	NM_175563	Prr11	proline rich 11		NM_175563
10471675	9.75658	10.3552	9.89909	10.449	865.017	1309.84	954.826	1397.84	1.51423	1.46397	0.937045	NM_001113560	Glo1	glyoxalase 1		NM_001113560
10383671	8.41441	8.99124	8.49869	9.04853	341.184	508.9	361.709	529.514	1.49157	1.46392	0.961068	NM_007879	Drg1	developmentally regulated GTP binding protein 1		NM_007879
10513878	9.21335	9.45897	9.11021	9.66002	593.599	703.774	552.645	809.015	1.18561	1.4639	0.869915	NM_011296	Rps18	ribosomal protein S18		NM_011296
10541695	8.07419	8.45739	8.01943	8.569	269.509	351.503	259.471	379.775	1.30423	1.46365	0.925557	NM_145130	Lpcat3	lysophosphatidylcholine acyltransferase 3		NM_145130
10573419	5.90252	6.3072	5.85827	6.40756	59.8187	79.1877	58.0116	84.892	1.3238	1.46336	0.932805	NM_008535	Lyl1	lymphoblastomic leukemia 1		NM_008535
10531887	4.03938	4.36383	4.07311	4.62204	16.4428	20.5895	16.8317	24.6248	1.25219	1.463	0.836128	NM_029415	Slc10a6	solute carrier family 10 (sodium/bile acid cotransporter family), member 6		NM_029415
10399671	7.82383	8.45621	7.82264	8.37157	226.572	351.214	226.386	331.201	1.55012	1.46299	1.06042	XM_006515313	Gm4120	predicted gene 4120		XM_006515313
10537624	3.85364	4.39562	3.98477	4.53355	14.4565	21.0481	15.832	23.1597	1.45596	1.46284	0.908823	ENSMUST00000103281	Trbv29	T cell receptor beta, variable 29		ENSMUST00000103281
10557459	10.1785	10.7022	10.0813	10.6296	1158.89	1666	1083.34	1584.26	1.43758	1.46238	1.0516	NM_011952	Mapk3	mitogen-activated protein kinase 3		NM_011952
10513666	5.90409	6.45348	5.94987	6.49763	59.8837	87.638	61.8142	90.3609	1.46347	1.46181	0.969866	NM_001045514	Akna	AT-hook transcription factor		NM_001045514
10347297	10.4559	10.9336	10.4299	10.9776	1404.58	1955.84	1379.42	2016.39	1.39247	1.46176	0.969969	NM_029711	Arpc2	actin related protein 2/3 complex, subunit 2		NM_029711
10582562	8.84403	9.2075	8.90973	9.45729	459.534	591.201	480.946	702.953	1.28652	1.4616	0.841025	ENSMUST00000083959	n-R5s151	nuclear encoded rRNA 5S 151		ENSMUST00000083959
10409152	7.66813	8.04713	7.59065	8.138	203.394	264.502	192.758	281.698	1.30044	1.46141	0.938955	NM_026738	1110007C09Rik	RIKEN cDNA 1110007C09 gene		NM_026738
10537880	6.22296	5.21796	5.59582	6.14311	74.6959	37.2189	48.3625	70.6741	0.498272	1.46134	0.526627	---	---	---		---
10339260	4.63069	4.58462	4.14983	4.69696	24.7729	23.9944	17.751	25.9373	0.968572	1.46117	0.925092	---	---	---		---
10519555	5.7443	6.27752	5.77343	6.32036	53.605	77.5748	54.6984	79.9132	1.44716	1.46098	0.970739	NM_011075	Abcb1b	ATP-binding cassette, sub-family B (MDR/TAP), member 1B		NM_011075
10476441	10.4992	10.9337	10.4684	11.0152	1447.37	1956.07	1416.77	2069.71	1.35146	1.46086	0.945094	NM_009082	Rpl29	ribosomal protein L29		NM_009082
10377612	7.20391	7.65898	7.06181	7.60825	147.432	202.108	133.603	195.124	1.37085	1.46047	1.03579	NM_001168497	Plscr3	phospholipid scramblase 3		NM_001168497
10396421	9.52431	10.1868	9.66392	10.2102	736.383	1165.53	811.203	1184.61	1.58278	1.46032	0.983891	NM_010431	Hif1a	hypoxia inducible factor 1, alpha subunit		NM_010431
10583314	6.51797	6.87947	6.34524	6.89144	91.6442	117.741	81.3031	118.721	1.28476	1.46023	0.991739	ENSMUST00000082863	Gm24357	predicted gene, 24357		ENSMUST00000082863
10342851	4.34335	3.07051	3.13303	3.67911	20.2991	8.40068	8.77274	12.8092	0.413845	1.46012	0.65583	---	---	---		---
10367641	6.4679	7.05629	6.60208	7.14775	88.5181	133.093	97.1457	141.803	1.50357	1.4597	0.938573	NM_001170785	Mthfd1l	methylenetetrahydrofolate dehydrogenase (NADP+ dependent) 1-like		NM_001170785
10361760	7.29391	7.90584	7.52505	8.07063	156.923	239.825	184.189	268.846	1.5283	1.45962	0.892053	NM_013898	Timm8a1	translocase of inner mitochondrial membrane 8A1		NM_013898
10379013	9.23178	9.73041	9.18244	9.72799	601.233	849.465	581.017	848.043	1.41287	1.45958	1.00168	NM_001040403	Flot2	flotillin 2		NM_001040403
10572897	6.40405	7.10984	6.54546	7.09097	84.686	138.125	93.4068	136.331	1.63103	1.45954	1.01316	NM_010442	Hmox1	heme oxygenase (decycling) 1		NM_010442
10341960	4.17084	3.45529	3.51015	4.05566	18.0115	10.9685	11.3936	16.6293	0.60897	1.45953	0.659585	---	---	---		---
10354470	10.6481	10.9417	10.577	11.1222	1604.68	1966.83	1527.51	2228.97	1.22569	1.45921	0.882397	NM_025586	Rpl15	ribosomal protein L15		NM_025586
10445430	6.1225	6.1143	5.84998	6.39504	69.6716	69.2767	57.6791	84.1584	0.994333	1.45908	0.823171	NM_026732	Mrpl14	mitochondrial ribosomal protein L14		NM_026732
10443360	10.2339	10.5295	10.213	10.7579	1204.26	1478.07	1186.93	1731.6	1.22737	1.45889	0.853587	XM_006523922	Rpl10a	ribosomal protein L10A		XM_006523922
10601347	4.78955	4.24167	3.63092	4.17578	27.6565	18.9177	12.3885	18.0732	0.684025	1.45888	1.04673	NM_173436	Cypt2	cysteine-rich perinuclear theca 2		NM_173436
10342847	6.59263	6.82255	6.72927	7.27402	96.5113	113.186	106.099	154.774	1.17277	1.45877	0.731294	---	---	---		---
10538753	7.69999	8.24862	7.7679	8.31264	207.935	304.146	217.956	317.946	1.4627	1.45876	0.956596	ENSMUST00000137642	Gm15534	predicted gene 15534		ENSMUST00000137642
10369295	8.59417	9.00101	8.52665	9.07102	386.458	512.359	368.788	537.834	1.32578	1.45838	0.952633	NM_025514	Anapc16	anaphase promoting complex subunit 16		NM_025514
10571310	9.69727	10.0906	9.67184	10.2161	830.172	1090.37	815.667	1189.43	1.31343	1.45823	0.916712	XM_006511660	Rpl29	ribosomal protein L29		XM_006511660
10446376	6.22691	6.62374	6.10192	6.64608	74.9009	98.6153	68.685	100.154	1.31661	1.45817	0.984635	NM_008549	Man2a1	mannosidase 2, alpha 1		NM_008549
10585697	7.49131	7.55981	7.23863	7.78255	179.932	188.682	151.023	220.182	1.04863	1.45794	0.856936	ENSMUST00000085711	Gm5121	predicted gene 5121		ENSMUST00000085711
10581336	7.43788	7.4993	7.0642	7.60798	173.39	180.932	133.825	195.088	1.0435	1.45778	0.927441	NM_027469	Gfod2	glucose-fructose oxidoreductase domain containing 2		NM_027469
10341099	3.79621	3.27426	3.10206	3.64582	13.8923	9.67496	8.58642	12.517	0.696426	1.45777	0.772943	---	---	---		---
10489870	5.91451	6.12853	5.92672	6.47043	60.3178	69.9633	60.8302	88.6735	1.15991	1.45772	0.788999	ENSMUST00000121305	Gm11472	predicted gene 11472		ENSMUST00000121305
10437224	3.78997	4.19632	3.74358	4.28727	13.8323	18.3324	13.3946	19.5253	1.32533	1.4577	0.938905	NR_003508	Mx2	myxovirus (influenza virus) resistance 2		NR_003508
10338557	5.28462	5.26687	4.68363	5.22729	38.9788	38.5023	25.6988	37.4602	0.987775	1.45766	1.02782	---	---	---		---
10458913	9.05624	9.74669	9.18022	9.72384	532.355	859.103	580.124	845.604	1.61378	1.45763	1.01596	NM_178686	Cep120	centrosomal protein 120		NM_178686
10588499	10.5502	10.9478	10.4783	11.0219	1499.44	1975.22	1426.5	2079.28	1.31731	1.45762	0.949954	NM_009082	Rpl29	ribosomal protein L29		NM_009082
10470751	8.89839	9.1719	8.80479	9.34791	477.18	576.789	447.205	651.632	1.20875	1.45712	0.885145	NM_011989	Slc27a4	solute carrier family 27 (fatty acid transporter), member 4		NM_011989
10340674	4.04468	4.48877	3.71152	4.25457	16.5033	22.452	13.1002	19.0877	1.36045	1.45705	1.17625	---	---	---		---
10383012	8.61194	9.12335	8.54708	9.08993	391.249	557.7	374.049	544.932	1.42544	1.45685	1.02343	NM_133757	Pgs1	phosphatidylglycerophosphate synthase 1		NM_133757
10500656	4.15374	4.43397	4.07481	4.61765	17.7992	21.6151	16.8515	24.55	1.21439	1.45684	0.880452	NM_001099332	Cd101	CD101 antigen		NM_001099332
10340121	9.03022	9.41325	9.06337	9.60602	522.839	681.82	534.992	779.294	1.30407	1.45664	0.874921	---	---	---		---
10339475	10.7876	11.2934	10.7324	11.275	1767.68	2509.93	1701.25	2478.02	1.4199	1.45659	1.01288	---	---	---		---
10565813	5.52692	5.62805	5.62176	6.16422	46.1071	49.4552	49.2402	71.7157	1.07262	1.45645	0.689601	NR_002172	Snord15a	small nucleolar RNA, C/D box 15A		NR_002172
10572693	6.0553	6.65541	6.10565	6.64805	66.5007	100.804	68.8625	100.291	1.51584	1.45639	1.00512	NM_001190830	Jak3	Janus kinase 3		NM_001190830
10406278	10.519	10.9166	10.3961	10.9383	1467.34	1932.94	1347.56	1962.22	1.31731	1.45613	0.985078	NM_008503	Rps2	ribosomal protein S2		NM_008503
10421029	4.47506	4.70991	4.39128	4.93332	22.2396	26.1713	20.9849	30.5548	1.17679	1.45603	0.856538	NM_001110162	Cdca2	cell division cycle associated 2		NM_001110162
10499937	6.40327	6.63741	6.19227	6.73412	84.6403	99.5545	73.124	106.456	1.17621	1.45583	0.935167	NM_001281499	Lce1j	late cornified envelope 1J		NM_001281499
10541564	4.34807	4.37907	4.18068	4.72232	20.3658	20.808	18.1347	26.3973	1.02172	1.45563	0.788262	NM_153197	Clec4a3	C-type lectin domain family 4, member a3		NM_153197
10554240	5.84992	6.68754	5.8691	6.41072	57.6767	103.074	58.4487	85.0786	1.7871	1.45561	1.21152	NM_001291220	Isg20	interferon-stimulated protein		NM_001291220
10546803	4.84656	5.49572	5.05603	5.59763	28.7713	45.1209	33.2672	48.4232	1.56826	1.45558	0.931803	---	---	---		AK136460
10342646	7.99894	8.81783	8.4418	8.98295	255.812	451.264	347.724	505.985	1.76405	1.45513	0.891854	---	---	---		---
10372293	4.20574	4.96186	4.26404	4.80512	18.4524	31.1652	19.2134	27.9566	1.68895	1.45506	1.11477	NM_001177567	Otogl	otogelin-like		NM_001177567
10487109	4.95472	4.71698	4.55802	5.09907	31.0113	26.2997	23.5559	34.2745	0.848069	1.45503	0.767326	NM_001081091	Cep152	centrosomal protein 152		NM_001081091
10342496	4.33175	4.02601	4.55005	5.09084	20.1366	16.2911	23.4261	34.0798	0.809028	1.45478	0.478027	---	---	---		---
10378855	5.17329	5.65785	5.11515	5.65571	36.084	50.4875	34.6589	50.4125	1.39916	1.45453	1.00149	NM_001291190	Ssh2	slingshot homolog 2 (Drosophila)		NM_001291190
10340330	3.42427	3.58261	3.21641	3.75693	10.7352	11.9804	9.29469	13.5191	1.116	1.4545	0.886184	---	---	---		---
10489878	6.53042	7.04465	6.59547	7.13566	92.4386	132.024	96.7017	140.621	1.42823	1.45417	0.938865	NM_008968	Ptgis	prostaglandin I2 (prostacyclin) synthase		NM_008968
10406941	9.6823	10.0882	9.77209	10.3121	821.606	1088.55	874.365	1271.33	1.3249	1.454	0.85623	NM_144838	Sgtb	small glutamine-rich tetratricopeptide repeat (TPR)-containing, beta		NM_144838
10451993	7.03817	7.49381	6.98133	7.52107	131.432	180.244	126.354	183.682	1.37138	1.45371	0.98128	NM_080837	D17Wsu104e	DNA segment, Chr 17, Wayne State University 104, expressed		NM_080837
10345909	10.4673	10.9038	10.4241	10.9635	1415.71	1915.82	1373.97	1996.91	1.35326	1.45339	0.959397	NM_009082	Rpl29	ribosomal protein L29		NM_009082
10541522	10.4976	10.857	10.3623	10.9016	1445.76	1854.79	1316.32	1913.01	1.28292	1.45331	0.969565	NM_008503	Rps2	ribosomal protein S2		NM_008503
10342735	7.19833	6.81586	6.88342	7.42264	146.864	112.662	118.064	171.569	0.767121	1.45319	0.656659	---	---	---		---
10603387	7.54166	7.94961	7.55955	8.09871	186.322	247.213	188.648	274.129	1.3268	1.45312	0.901813	NM_001130416	Hdac6	histone deacetylase 6		NM_001130416
10527213	7.83876	8.09528	7.73798	8.27703	228.929	273.477	213.483	310.194	1.19459	1.45302	0.881632	NM_144915	Daglb	diacylglycerol lipase, beta		NM_144915
10534059	10.5795	10.9737	10.4543	10.9933	1530.17	2011.02	1403.04	2038.48	1.31424	1.4529	0.986527	NM_008503	Rps2	ribosomal protein S2		NM_008503
10344092	3.32367	2.97726	2.87572	3.41463	10.0121	7.87491	7.3397	10.6637	0.78654	1.45288	0.73848	---	---	---		---
10394936	7.48507	7.7484	7.30772	7.84663	179.156	215.03	158.432	230.182	1.20024	1.45288	0.934175	ENSMUST00000173213	Gm10476	predicted gene 10476		ENSMUST00000173213
10408243	10.285	10.5333	10.0835	10.6223	1247.68	1481.94	1085.02	1576.28	1.18776	1.45277	0.940148	NM_178192	Hist1h4a	histone cluster 1, H4a		NM_178192
10355173	10.4	10.6995	10.3818	10.9206	1351.2	1662.89	1334.26	1938.32	1.23068	1.45273	0.857905	NM_011287	Rpl10a	ribosomal protein L10A		NM_011287
10592493	5.32508	5.78814	5.34631	5.88495	40.0875	55.2592	40.6816	59.0946	1.37846	1.45261	0.935096	NM_001081121	4931429I11Rik	RIKEN cDNA 4931429I11 gene		NM_001081121
10341713	3.34007	3.56233	3.11633	3.65496	10.1265	11.8132	8.6718	12.5965	1.16656	1.45259	0.937813	---	---	---		---
10399710	5.42138	5.61041	5.50649	6.04494	42.8547	48.8543	45.4589	66.0252	1.14	1.45242	0.739934	NM_021384	Rsad2	radical S-adenosyl methionine domain containing 2		NM_021384
10338723	4.10405	4.24538	3.74676	4.28515	17.1966	18.9665	13.4241	19.4966	1.10292	1.45236	0.972807	---	---	---		---
10535626	10.5448	11.0044	10.5427	11.0811	1493.82	2054.27	1491.64	2166.38	1.37518	1.45235	0.94825	ENSMUST00000112504	Gm15526	predicted gene 15526		ENSMUST00000112504
10550660	6.09972	7.0965	6.54552	7.0839	68.5801	136.855	93.4111	135.664	1.99555	1.45234	1.00877	NM_001010836	Ppp1r13l	protein phosphatase 1, regulatory (inhibitor) subunit 13 like		NM_001010836
10340182	3.34787	3.32459	3.06022	3.59842	10.1814	10.0185	8.34102	12.1124	0.983992	1.45215	0.827123	---	---	---		---
10596271	8.11955	8.7284	8.36408	8.90209	278.118	424.14	329.487	478.404	1.52504	1.45197	0.886573	NM_001163026	Dnajc13	DnaJ (Hsp40) homolog, subfamily C, member 13		NM_001163026
10406464	4.12439	4.7339	4.31077	4.84873	17.4408	26.61	19.8459	28.8147	1.52573	1.45193	0.923487	---	---	---		GENSCAN00000035003
10518356	10.7224	11.1786	10.6645	11.2025	1689.56	2317.9	1623.1	2356.6	1.37189	1.45191	0.983577	NM_009082	Rpl29	ribosomal protein L29		NM_009082
10338676	2.92929	3.21611	2.82547	3.36321	7.61735	9.29278	7.08846	10.2903	1.21995	1.4517	0.903062	---	---	---		---
10432509	7.99073	8.47072	8.13843	8.67598	254.36	354.765	281.781	409.006	1.39473	1.4515	0.867382	NM_013840	Uxt	ubiquitously expressed transcript		NM_013840
10338734	5.53063	5.03261	4.90934	5.44595	46.226	32.7316	30.0509	43.5906	0.708078	1.45056	0.750888	---	---	---		---
10503508	6.47991	6.54256	6.47024	7.00683	89.2583	93.2198	88.6616	128.607	1.04438	1.45054	0.724842	NM_010281	Ggh	gamma-glutamyl hydrolase		NM_010281
10503523	6.47991	6.54256	6.47024	7.00683	89.2583	93.2198	88.6616	128.607	1.04438	1.45054	0.724842	NM_010281	Ggh	gamma-glutamyl hydrolase		NM_010281
10341762	3.97237	4.72585	4.20204	4.73844	15.6965	26.462	18.4052	26.694	1.68586	1.45035	0.991308	---	---	---		---
10343037	6.92577	6.08002	5.4222	5.9586	121.581	67.6502	42.879	62.1896	0.556423	1.45035	1.08781	---	---	---		---
10341378	5.90527	5.83985	5.1899	5.72624	59.9326	57.2756	36.5019	52.9384	0.955668	1.45029	1.08193	---	---	---		---
10405094	9.92054	10.2689	10.0175	10.5535	969.128	1233.76	1036.47	1502.83	1.27306	1.44996	0.820958	NM_172015	Iars	isoleucine-tRNA synthetase		NM_172015
10452633	5.4425	5.32317	5.16167	5.69745	43.4866	40.0346	35.7945	51.8924	0.920619	1.44973	0.771492	NM_001164074	Tgif1	TGFB-induced factor homeobox 1		NM_001164074
10353050	8.78129	9.22076	8.82096	9.35653	439.978	596.659	452.244	655.538	1.35611	1.44952	0.910183	NM_001277101	Cops5	COP9 (constitutive photomorphogenic) homolog, subunit 5 (Arabidopsis thaliana)		NM_001277101
10339071	8.57509	9.21598	8.85368	9.38908	381.38	594.683	462.62	670.491	1.55929	1.44934	0.886936	---	---	---		---
10454733	10.3086	10.7405	10.2631	10.7983	1268.23	1710.83	1228.9	1780.81	1.34899	1.44911	0.960701	NM_009082	Rpl29	ribosomal protein L29		NM_009082
10338355	4.97631	5.74008	4.89289	5.42797	31.4788	53.4484	29.7102	43.0509	1.69792	1.44903	1.24152	---	---	---		---
10487925	9.42147	9.73971	9.28689	9.82185	685.719	854.956	624.646	905.045	1.2468	1.44889	0.944656	XM_006543691	LOC101055744	60S ribosomal protein L18-like		XM_006543691
10342398	4.35392	4.03703	3.88557	4.4205	20.4485	16.4159	14.78	21.4143	0.802794	1.44887	0.766588	---	---	---		---
10505090	10.4924	10.8876	10.4203	10.9552	1440.55	1894.55	1370.37	1985.42	1.31516	1.44882	0.954231	NM_009082	Rpl29	ribosomal protein L29		NM_009082
10494407	5.71619	6.03265	5.52773	6.06252	52.5707	65.4648	46.1332	66.8345	1.24527	1.44873	0.979506	NM_175666	Hist2h2bb	histone cluster 2, H2bb		NM_175666
10401136	5.94229	5.90917	5.68875	6.22348	61.4906	60.0947	51.5802	74.7229	0.9773	1.44867	0.804234	---	---	---		GENSCAN00000035535
10467697	7.30479	7.68813	7.31989	7.85451	158.111	206.232	159.774	231.442	1.30435	1.44856	0.891076	NM_028152	Mms19	MMS19 (MET18 S. cerevisiae)		NM_028152
10472372	5.14897	5.78874	5.20125	5.7358	35.4809	55.2819	36.7902	53.2902	1.55807	1.44849	1.03738	NM_001099298	Scn2a1	sodium channel, voltage-gated, type II, alpha 1		NM_001099298
10370818	6.73893	7.35823	6.75816	7.29248	106.812	164.077	108.245	156.768	1.53613	1.44826	1.04663	NM_198615	Mex3d	mex3 homolog D (C. elegans)		NM_198615
10553100	10.2744	10.6238	10.1688	10.703	1238.55	1577.92	1151.13	1667.01	1.274	1.44816	0.946556	NM_009077	Rpl18	ribosomal protein L18		NM_009077
10584674	10.5088	11.0174	10.5104	11.0445	1456.98	2072.81	1458.65	2112.2	1.42267	1.44805	0.98135	NM_023061	Mcam	melanoma cell adhesion molecule		NM_023061
10505526	10.4515	10.8226	10.324	10.8581	1400.24	1811.02	1281.87	1856.09	1.29337	1.44796	0.975721	NM_008503	Rps2	ribosomal protein S2		NM_008503
10606744	9.77716	10.1356	9.65496	10.1888	877.441	1124.91	806.183	1167.19	1.28203	1.44779	0.963776	ENSMUST00000117512	Gm7222	predicted gene 7222		ENSMUST00000117512
10559831	5.70549	6.54448	6.0812	6.61497	52.1823	93.344	67.7057	98.0175	1.78881	1.4477	0.952319	NM_145577	Zfp772	zinc finger protein 772		NM_145577
10445239	10.0312	10.4768	9.88948	10.4232	1046.42	1425.07	948.486	1373.08	1.36185	1.44765	1.03787	XM_006525235	LOC102637749	40S ribosomal protein S2-like		XM_006525235
10342149	7.90378	7.81279	7.60441	8.13805	239.484	224.845	194.606	281.706	0.938875	1.44757	0.798156	---	---	---		---
10423505	8.44395	8.93148	8.63392	9.16748	348.242	488.252	397.255	575.026	1.40205	1.4475	0.849096	NM_181588	Cmbl	carboxymethylenebutenolidase-like (Pseudomonas)		NM_181588
10339871	3.41281	2.86741	2.97013	3.50347	10.6502	7.29755	7.83606	11.341	0.685201	1.44728	0.643467	---	---	---		---
10342877	4.59872	4.22042	4.12941	4.66261	24.23	18.6412	17.5015	25.3271	0.769346	1.44714	0.736019	---	---	---		---
10465500	7.04968	7.7321	6.99693	7.52984	132.485	212.615	127.728	184.802	1.60483	1.44684	1.1505	NM_008431	Kcnk4	potassium channel, subfamily K, member 4		NM_008431
10343278	4.00925	3.75014	3.46949	4.00211	16.103	13.4556	11.0769	16.0234	0.8356	1.44656	0.839747	---	---	---		---
10454606	7.80225	8.14877	7.85438	8.38698	223.209	283.808	231.421	334.758	1.27149	1.44653	0.847801	NM_144863	Wdr36	WD repeat domain 36		NM_144863
10416657	5.89403	6.2811	5.97391	6.50646	59.4676	77.7677	62.8528	90.9157	1.30773	1.44649	0.855383	NM_001286411	Elf1	E74-like factor 1		NM_001286411
10516209	10.3621	10.7089	10.2101	10.7426	1316.12	1673.79	1184.54	1713.3	1.27175	1.44638	0.976939	NM_008503	Rps2	ribosomal protein S2		NM_008503
10393804	7.76984	8.00222	7.55114	8.08357	218.251	256.395	187.551	271.267	1.17477	1.44636	0.945173	NM_197995	Arl16	ADP-ribosylation factor-like 16		NM_197995
10595404	6.19573	6.42506	6.11472	6.64713	73.2996	85.9282	69.2967	100.227	1.17229	1.44635	0.857336	NM_001160378	Fam46a	family with sequence similarity 46, member A		NM_001160378
10581569	9.98555	10.3797	9.96617	10.4984	1013.79	1332.33	1000.27	1446.54	1.31421	1.44615	0.921049	ENSMUST00000112504	Gm15526	predicted gene 15526		ENSMUST00000112504
10557124	4.43791	4.95137	4.70929	5.24147	21.6743	30.9393	26.16	37.8302	1.42747	1.44611	0.817847	NM_001272023	Scnn1b	sodium channel, nonvoltage-gated 1 beta		NM_001272023
10570472	6.8532	7.29466	6.95811	7.49009	115.616	157.004	124.337	179.78	1.35798	1.44591	0.873314	NM_012000	Cln8	ceroid-lipofuscinosis, neuronal 8		NM_012000
10381898	5.83236	6.21889	5.66324	6.19508	56.9789	74.4857	50.6764	73.2663	1.30725	1.44577	1.01664	NM_008626	Mrc2	mannose receptor, C type 2		NM_008626
10343638	4.5608	3.69552	3.2854	3.81713	23.6014	12.9558	9.75002	14.0952	0.548942	1.44566	0.919161	---	---	---		---
10434782	6.68522	7.26404	6.7948	7.32647	102.909	153.707	111.03	160.504	1.49362	1.4456	0.957649	NM_001145952	Lpp	LIM domain containing preferred translocation partner in lipoma		NM_001145952
10338278	3.56617	3.40943	3.09945	3.63047	11.8447	10.6253	8.57092	12.3846	0.89705	1.44495	0.857946	---	---	---		---
10338208	4.66893	4.91972	4.88299	5.41395	25.4382	30.2681	29.507	42.6345	1.18986	1.44489	0.709943	---	---	---		---
10438376	10.4132	10.7874	10.2834	10.8143	1363.59	1767.43	1246.25	1800.7	1.29617	1.44489	0.981527	NM_008503	Rps2	ribosomal protein S2		NM_008503
10343681	3.44535	3.60975	3.87852	4.40894	10.8931	12.208	14.7079	21.2433	1.1207	1.44434	0.574674	---	---	---		---
10340725	3.81789	4.51442	4.45412	4.98443	14.1026	22.8547	21.9192	31.6566	1.62059	1.44424	0.721956	---	---	---		---
10495967	6.14235	6.72469	6.26227	6.79214	70.637	105.763	76.7594	110.825	1.49727	1.4438	0.954317	NM_145133	Tifa	TRAF-interacting protein with forkhead-associated domain		NM_145133
10360578	10.4806	10.9555	10.4683	10.9981	1428.83	1985.82	1416.68	2045.29	1.38982	1.44372	0.970924	NM_009082	Rpl29	ribosomal protein L29		NM_009082
10599607	10.3245	10.6752	10.1903	10.72	1282.29	1635.14	1168.37	1686.66	1.27517	1.4436	0.969458	NM_008503	Rps2	ribosomal protein S2		NM_008503
10366144	6.47752	7.35655	6.56048	7.09005	89.11	163.886	94.3844	136.244	1.83915	1.4435	1.20289	NM_001162368	Mgat4c	mannosyl (alpha-1,3-)-glycoprotein beta-1,4-N-acetylglucosaminyltransferase, isozyme C (putative)		NM_001162368
10569618	6.26596	7.22882	6.25556	6.78512	76.9557	150	76.4034	110.287	1.94917	1.44348	1.36009	NM_001242349	Ano1	anoctamin 1, calcium activated chloride channel		NM_001242349
10457731	8.96194	9.38519	8.99047	9.52	498.668	668.688	508.627	734.185	1.34095	1.44346	0.910789	NM_025592	Rpl35	ribosomal protein L35		NM_025592
10607089	8.55896	8.9917	8.62828	9.15762	377.141	509.064	395.704	571.11	1.3498	1.44328	0.891359	NM_001033600	Acsl4	acyl-CoA synthetase long-chain family member 4		NM_001033600
10456490	5.2056	5.37545	5.13338	5.66248	36.9013	41.5119	35.0994	50.6495	1.12494	1.44303	0.81959	NM_027556	Cep192	centrosomal protein 192		NM_027556
10451549	10.0263	10.5487	10.0627	10.5913	1042.85	1497.87	1069.51	1542.73	1.43633	1.44247	0.970924	NM_009082	Rpl29	ribosomal protein L29		NM_009082
10416187	10.7395	11.1072	10.6051	11.1336	1709.71	2206	1557.59	2246.76	1.29028	1.44246	0.981861	NM_008503	Rps2	ribosomal protein S2		NM_008503
10355628	7.85584	8.2386	7.87386	8.40236	231.656	302.042	234.568	338.347	1.30384	1.44243	0.892697	NM_021313	Rnf25	ring finger protein 25		NM_021313
10569069	10.0506	10.447	9.95203	10.4805	1060.59	1395.88	990.511	1428.68	1.31614	1.44237	0.97704	NM_029767	Rps9	ribosomal protein S9		NM_029767
10343264	4.95568	5.08519	4.45507	4.98335	31.0318	33.9466	21.9336	31.6329	1.09393	1.44221	1.07314	---	---	---		---
10549802	7.75713	8.05037	7.6241	8.15232	216.337	265.096	197.279	284.508	1.22538	1.44216	0.931769	ENSMUST00000072050	Gm5321	predicted gene 5321		ENSMUST00000072050
10488687	8.38467	8.79687	8.36394	8.89052	334.224	444.756	329.456	474.585	1.33071	1.44051	0.937148	NM_178939	Pdrg1	p53 and DNA damage regulated 1		NM_178939
10490824	9.99475	10.3923	9.98888	10.5154	1020.28	1343.99	1016.14	1463.67	1.31728	1.44042	0.918238	NM_009082	Rpl29	ribosomal protein L29		NM_009082
10488231	10.4384	10.8171	10.3102	10.8367	1387.62	1804.17	1269.66	1828.82	1.30019	1.4404	0.98652	NM_008503	Rps2	ribosomal protein S2		NM_008503
10342665	3.20014	2.84481	2.96755	3.49332	9.19049	7.18409	7.82209	11.2614	0.781688	1.4397	0.637938	---	---	---		---
10359181	6.18748	6.54682	6.2173	6.74305	72.8813	93.4952	74.4037	107.118	1.28284	1.43968	0.872828	NM_023141	Tor3a	torsin family 3, member A		NM_023141
10339785	8.11917	8.50498	8.06428	8.58981	278.043	363.29	267.665	385.292	1.30659	1.43946	0.942894	---	---	---		---
10600836	10.2566	10.9472	10.4811	11.0066	1223.3	1974.44	1429.27	2057.35	1.61403	1.43944	0.959703	NM_010833	Msn	moesin		NM_010833
10550237	9.75566	10.2846	9.81429	10.3397	864.464	1247.3	900.316	1295.86	1.44286	1.43934	0.962528	NM_025898	Napa	N-ethylmaleimide sensitive fusion protein attachment protein alpha		NM_025898
10425364	7.09533	7.61099	7.02365	7.5486	136.744	195.495	130.115	187.221	1.42965	1.43889	1.04419	NM_009716	Atf4	activating transcription factor 4		NM_009716
10341131	7.75295	7.87377	7.06562	7.59044	215.71	234.553	133.956	192.73	1.08736	1.43875	1.21701	---	---	---		---
10354677	5.73968	5.99702	5.6693	6.19409	53.4338	63.8678	50.8897	73.2164	1.19527	1.43873	0.872316	NM_001081433	Ankrd44	ankyrin repeat domain 44		NM_001081433
10340528	3.86137	3.67895	3.53774	4.06245	14.5341	12.8078	11.6135	16.7079	0.881227	1.43865	0.766575	---	---	---		---
10415144	6.515	6.83115	6.46085	6.98542	91.4558	113.862	88.0865	126.713	1.245	1.43851	0.898584	NM_026890	Ngdn	neuroguidin, EIF4E binding protein		NM_026890
10549276	8.82942	9.62212	9.1074	9.63181	454.905	788.036	551.568	793.349	1.73231	1.43835	0.993303	NM_001271768	Bhlhe41	basic helix-loop-helix family, member e41		NM_001271768
10339750	9.22556	9.92279	9.41156	9.93596	598.645	970.636	681.025	979.541	1.62139	1.43833	0.990909	---	---	---		---
10508614	8.92995	9.30164	8.83106	9.35541	487.732	631.062	455.423	655.028	1.29387	1.43828	0.963413	NM_010174	Fabp3	fatty acid binding protein 3, muscle and heart		NM_010174
10340788	6.95843	6.26048	6.12908	6.65333	124.364	76.6642	69.99	100.659	0.616448	1.43819	0.761622	---	---	---		---
10450640	8.20445	8.50302	8.13479	8.65901	294.976	362.797	281.07	404.225	1.22992	1.43816	0.897512	NM_025878	Mrps18b	mitochondrial ribosomal protein S18B		NM_025878
10341804	3.76353	3.73836	3.87736	4.40147	13.5812	13.3463	14.6961	21.1337	0.982704	1.43805	0.631515	---	---	---		---
10350003	7.65143	8.28892	7.54948	8.07344	201.053	312.763	187.335	269.369	1.55562	1.4379	1.16109	ENSMUST00000127412	Cyb5r1	cytochrome b5 reductase 1		ENSMUST00000127412
10585249	7.23172	7.81693	7.24327	7.76723	150.302	225.491	151.51	217.856	1.50026	1.4379	1.03505	NM_001034085	Ppp2r1b	protein phosphatase 2, regulatory subunit A, beta		NM_001034085
10450605	11.4918	11.9605	11.4541	11.9779	2879.99	3985.49	2805.55	4033.71	1.38385	1.43776	0.988046	NM_011655	Tubb5	tubulin, beta 5 class I		NM_011655
10430968	7.59755	8.01322	7.60028	8.12375	193.682	258.357	194.049	278.928	1.33392	1.43741	0.926249	NM_001004150	A4galt	alpha 1,4-galactosyltransferase		NM_001004150
10596281	7.98909	8.52197	8.12008	8.64347	254.071	367.595	278.22	399.894	1.44682	1.43733	0.919231	NM_001163026	Dnajc13	DnaJ (Hsp40) homolog, subfamily C, member 13		NM_001163026
10504470	4.74254	5.20854	4.82622	5.34937	26.7698	36.9766	28.3685	40.7682	1.38128	1.43709	0.906995	NM_010790	Melk	maternal embryonic leucine zipper kinase		NM_010790
10338178	4.96256	4.32351	4.42045	4.94356	31.1802	20.0219	21.4135	30.7722	0.642137	1.43705	0.650649	---	---	---		---
10342428	4.11702	4.33167	3.87728	4.40037	17.3519	20.1356	14.6953	21.1175	1.16043	1.43703	0.953499	---	---	---		---
10506335	8.54691	9.16262	8.49668	9.01961	374.003	573.09	361.206	519.007	1.53231	1.43687	1.1042	NM_001177980	Pde4b	phosphodiesterase 4B, cAMP specific		NM_001177980
10495830	6.80709	7.26928	6.9817	7.50434	111.98	154.266	126.387	181.564	1.37763	1.43658	0.849653	NM_027135	Sec24d	Sec24 related gene family, member D (S. cerevisiae)		NM_027135
10491060	5.44108	5.54511	5.42182	5.94425	43.4438	46.6921	42.8678	61.5739	1.07477	1.43637	0.758311	---	---	---		---
10370334	6.98975	7.61118	6.98813	7.51047	127.094	195.522	126.951	182.338	1.5384	1.43629	1.0723	NM_145152	Lrrc3	leucine rich repeat containing 3		NM_145152
10498379	5.94566	6.50562	5.85372	6.37596	61.6341	90.8631	57.8287	83.053	1.47423	1.43619	1.09404	NM_001162884	Igsf10	immunoglobulin superfamily, member 10		NM_001162884
10481164	8.15826	8.43781	8.09606	8.61818	285.681	346.765	273.625	392.943	1.21382	1.43606	0.882482	NM_001177627	Slc2a6	solute carrier family 2 (facilitated glucose transporter), member 6		NM_001177627
10591747	10.8843	11.1886	10.814	11.336	1890.12	2333.97	1800.32	2585.13	1.23483	1.43592	0.902845	NM_025586	Rpl15	ribosomal protein L15		NM_025586
10372410	5.13156	5.80415	5.0387	5.56064	35.0553	55.8758	32.87	47.1976	1.59393	1.43589	1.18387	NM_028608	Glipr1	GLI pathogenesis-related 1 (glioma)		NM_028608
10342991	4.35241	4.51846	3.98336	4.5051	20.427	22.9189	15.8165	22.7075	1.12199	1.43568	1.00931	---	---	---		---
10565401	8.42052	8.91051	8.54614	9.06769	342.633	481.207	373.806	536.596	1.40444	1.4355	0.896776	NM_001159706	Folh1	folate hydrolase 1		NM_001159706
10565288	8.1938	8.69368	8.07837	8.59992	292.806	414.055	270.291	388.002	1.41409	1.4355	1.06715	NM_133722	Abhd17c	abhydrolase domain containing 17C		NM_133722
10431601	7.13903	7.58687	7.07803	7.59869	140.949	192.253	135.113	193.836	1.364	1.43462	0.991835	NM_009713	Arsa	arylsulfatase A		NM_009713
10341974	4.3334	3.75947	2.83436	3.3548	20.1596	13.5429	7.13227	10.2305	0.671784	1.43439	1.32378	---	---	---		---
10606689	6.92214	7.52609	7.17398	7.69441	121.275	184.322	144.405	207.133	1.51987	1.43439	0.889873	NM_013898	Timm8a1	translocase of inner mitochondrial membrane 8A1		NM_013898
10344263	3.96981	4.07907	3.79353	4.31359	15.6687	16.9014	13.8664	19.8847	1.07868	1.43402	0.849972	---	---	---		---
10580510	7.66771	7.93159	7.6158	8.13444	203.334	244.144	196.149	281.003	1.2007	1.43261	0.86883	NM_021390	Sall1	sal-like 1 (Drosophila)		NM_021390
10338802	9.59046	9.85047	9.19766	9.71627	770.932	923.182	587.182	841.182	1.19749	1.43257	1.09748	---	---	---		---
10591497	6.94856	7.28507	6.89922	7.41761	123.516	155.965	119.363	170.972	1.26271	1.43236	0.912223	NM_145416	Kri1	KRI1 homolog (S. cerevisiae)		NM_145416
10408125	4.47861	4.58299	4.28712	4.80544	22.2944	23.9672	19.5232	27.9628	1.07503	1.43228	0.857112	ENSMUST00000155950	Vmn1r190-ps	vomeronasal 1 receptor 190, pseudogene		ENSMUST00000155950
10423361	10.2998	10.6892	10.1929	10.7111	1260.49	1651.13	1170.48	1676.36	1.30991	1.43221	0.984948	NM_008503	Rps2	ribosomal protein S2		NM_008503
10500327	3.73413	4.26265	4.16637	4.68432	13.3071	19.1949	17.9557	25.7111	1.44245	1.43192	0.74656	ENSMUST00000167403 // ENSMUST00000167403 // ENSMUST00000167403 // ENSMUST00000167403 // ENSMUST00000167403 // ENSMUST00000167403 // ENSMUST00000167403 // ENSMUST00000167403	Hist2h3b // Hist1h3e // Hist1h3b // Hist1h3d // Hist1h3c // Hist1h3f // Hist2h3c2 // Hist2h3c1	histone cluster 2, H3b // histone cluster 1, H3e // histone cluster 1, H3b // histone cluster 1, H3d // histone cluster 1, H3c // histone cluster 1, H3f // histone cluster 2, H3c2 // histone cluster 2, H3c1		ENSMUST00000167403
10437160	7.64451	7.93747	7.69199	8.20984	200.091	245.142	206.786	296.079	1.22515	1.43181	0.827962	NM_011809	Ets2	E26 avian leukemia oncogene 2, 3 domain		NM_011809
10342160	4.98988	5.90463	4.69814	5.21577	31.7762	59.906	25.9586	37.1624	1.88525	1.4316	1.612	---	---	---		---
10340853	6.95049	7.27782	7.28939	7.80692	123.682	155.182	156.432	223.932	1.25469	1.4315	0.692987	---	---	---		---
10420637	9.01419	9.55684	9.15368	9.67121	517.062	753.172	569.551	815.311	1.45664	1.4315	0.923786	NM_008466	Kpna3	karyopherin (importin) alpha 3		NM_008466
10338570	4.60241	4.51171	4.39419	4.91159	24.292	22.8118	21.0273	30.0979	0.939065	1.43137	0.75792	---	---	---		---
10338351	4.7118	3.25989	3.62185	4.13909	26.2056	9.57911	12.3108	17.6194	0.365537	1.43121	0.543668	---	---	---		---
10526961	6.15924	6.17856	5.8207	6.33767	71.4686	72.4322	56.5204	80.8778	1.01348	1.43095	0.895576	NM_010757	Mafk	v-maf musculoaponeurotic fibrosarcoma oncogene family, protein K (avian)		NM_010757
10566585	4.53681	5.60617	4.8776	5.39443	23.2121	48.7109	29.397	42.0614	2.09851	1.43081	1.15809	NM_001277179	Gm1966	predicted gene 1966		NM_001277179
10385504	4.40168	4.61477	4.23772	4.75438	21.1367	24.5011	18.866	26.9904	1.15917	1.43064	0.907769	ENSMUST00000109212	Gm5431	predicted gene 5431		ENSMUST00000109212
10428336	7.20683	7.7064	7.14016	7.65665	147.731	208.861	141.06	201.781	1.4138	1.43046	1.03509	ENSMUST00000102075	Gm24098	predicted gene, 24098		ENSMUST00000102075
10588899	9.39438	9.79294	9.39379	9.90999	672.96	887.091	672.686	962.062	1.31819	1.43018	0.922072	NM_008160	Gpx1	glutathione peroxidase 1		NM_008160
10589041	8.05436	8.22377	7.89011	8.40607	265.829	298.951	237.224	339.218	1.1246	1.42995	0.881293	NM_011830	Impdh2	inosine 5-phosphate dehydrogenase 2		NM_011830
10460529	5.13763	5.6934	5.08758	5.60349	35.2031	51.7468	34.0029	48.6204	1.46995	1.42989	1.0643	NM_145495	Rin1	Ras and Rab interactor 1		NM_145495
10343537	4.98397	4.24332	4.58923	5.10503	31.6463	18.9394	24.0712	34.4166	0.598471	1.42979	0.550298	---	---	---		---
10507163	3.79306	3.44569	3.35945	3.8752	13.862	10.8957	10.2635	14.6741	0.786015	1.42974	0.742513	AB017785	Cyp4a10	cytochrome P450, family 4, subfamily a, polypeptide 10		AB017785
10371846	6.38124	7.00133	6.54864	7.06436	83.3576	128.118	93.6131	133.839	1.53697	1.42971	0.957255	NM_001042558	Apaf1	apoptotic peptidase activating factor 1		NM_001042558
10490818	12.5768	13.151	12.6445	13.1601	6109.42	9096.15	6403.03	9153.77	1.48887	1.4296	0.993705	NM_025285	Stmn2	stathmin-like 2		NM_025285
10341495	4.22267	5.19718	4.06359	4.57887	18.6703	36.6865	16.721	23.8989	1.96497	1.42927	1.53507	---	---	---		---
10558914	6.25725	6.39537	6.11752	6.63275	76.4928	84.1778	69.4318	99.2329	1.10047	1.42921	0.848286	ENSMUST00000084434	Rplp2	ribosomal protein, large P2		ENSMUST00000084434
10483110	6.1201	5.9541	5.76716	6.28215	69.5558	61.9957	54.4614	77.8242	0.89131	1.42898	0.796612	NM_001164477	Ifih1	interferon induced with helicase C domain 1		NM_001164477
10428576	10.6585	10.9613	10.5943	11.1092	1616.38	1993.74	1546.02	2209.1	1.23346	1.4289	0.902513	NM_025586	Rpl15	ribosomal protein L15		NM_025586
10540241	8.39711	8.91995	8.52071	9.03541	337.118	484.364	367.274	524.724	1.43678	1.4287	0.923084	NM_022992	Arl6ip5	ADP-ribosylation factor-like 6 interacting protein 5		NM_022992
10569017	7.28139	7.40303	7.03008	7.54464	155.567	169.252	130.696	186.708	1.08797	1.42857	0.906506	NM_025378	Ifitm3	interferon induced transmembrane protein 3		NM_025378
10369815	4.61567	4.99448	4.78513	5.2997	24.5163	31.8777	27.572	39.3883	1.30026	1.42857	0.809318	NM_007659	Cdk1	cyclin-dependent kinase 1		NM_007659
10435704	4.53033	4.85174	4.54354	5.05794	23.1081	28.8747	23.3207	33.3114	1.24955	1.4284	0.866814	NM_009855	Cd80	CD80 antigen		NM_009855
10340820	5.9531	6.16394	5.52116	6.03482	61.953	71.7018	45.9236	65.5636	1.15736	1.42767	1.09362	---	---	---		---
10547638	10.5854	10.904	10.5355	11.0491	1536.42	1916.1	1484.26	2118.93	1.24712	1.4276	0.904279	NM_025586	Rpl15	ribosomal protein L15		NM_025586
10403957	10.2996	10.5362	10.1147	10.6281	1260.35	1484.94	1108.72	1582.64	1.1782	1.42745	0.938267	NM_001195421	Hist1h4m	histone cluster 1, H4m		NM_001195421
10408092	10.2996	10.5362	10.1147	10.6281	1260.35	1484.94	1108.72	1582.64	1.1782	1.42745	0.938267	NM_001195421	Hist1h4m	histone cluster 1, H4m		NM_001195421
10559766	6.05346	6.43011	6.1964	6.70979	66.4159	86.2292	73.3334	104.676	1.29832	1.4274	0.823771	NM_001033249	Zfp583	zinc finger protein 583		NM_001033249
10340327	4.34013	4.1501	3.98595	4.49923	20.2539	17.7544	15.8449	22.6154	0.87659	1.4273	0.785059	---	---	---		---
10339315	5.38729	5.27781	4.77187	5.28515	41.8538	38.7952	27.3197	38.9933	0.926921	1.4273	0.99492	---	---	---		---
10396952	9.42901	10.2104	9.53167	10.045	689.309	1184.75	740.148	1056.41	1.71875	1.42729	1.12149	NM_001033149	Ttc9	tetratricopeptide repeat domain 9		NM_001033149
10340396	4.61089	4.7354	4.33038	4.84366	24.4352	26.6378	20.1175	28.7135	1.09014	1.42729	0.927709	---	---	---		---
10394812	8.44815	9.04674	8.44007	8.9533	349.259	528.859	347.307	495.691	1.51423	1.42724	1.06691	XR_381315	Gm4983	predicted gene 4983		XR_381315
10541729	5.27302	5.51408	5.17264	5.68586	38.6667	45.6987	36.0679	51.4771	1.18186	1.42723	0.887749	ENSMUST00000134637	Cdca3	cell division cycle associated 3		ENSMUST00000134637
10415806	6.87716	7.20559	6.82696	7.33988	117.552	147.604	113.533	162.003	1.25564	1.42693	0.911117	NM_001243857	Fam124a	family with sequence similarity 124, member A		NM_001243857
10353533	9.73808	10.3701	9.82848	10.3414	853.993	1323.47	909.216	1297.38	1.54974	1.42693	1.02011	NM_001290683	Smap1	small ArfGAP 1		NM_001290683
10551080	9.26002	9.76631	9.20951	9.72192	613.119	870.867	592.021	844.479	1.42039	1.42643	1.03125	NM_001110131	Cic	capicua homolog (Drosophila)		NM_001110131
10345172	4.52424	4.3488	4.24325	4.75562	23.0109	20.376	18.9385	27.0136	0.885494	1.42639	0.754286	XR_373278	LOC102633099	uncharacterized LOC102633099		XR_373278
10545249	3.48258	3.15682	2.94504	3.4573	11.1779	8.91865	7.70096	10.9838	0.797881	1.42628	0.811985	---	---	---		GENSCAN00000031260
10353181	7.43813	8.03346	7.57642	8.08848	173.42	262.006	190.867	272.192	1.51082	1.42609	0.962577	NM_145381	Lactb2	lactamase, beta 2		NM_145381
10491414	8.23617	8.82978	8.26526	8.77729	301.532	455.018	307.675	438.76	1.50902	1.42605	1.03706	NM_001013024	Usp13	ubiquitin specific peptidase 13 (isopeptidase T-3)		NM_001013024
10342910	3.2865	3.27936	3.10701	3.61886	9.7574	9.70926	8.61594	12.2853	0.995066	1.42588	0.790317	---	---	---		---
10376285	9.45289	9.67255	9.40928	9.92098	700.815	816.072	679.948	969.423	1.16446	1.42573	0.841811	NM_001081168	Sap30l	SAP30-like		NM_001081168
10578207	7.08939	7.30462	6.95845	7.47006	136.182	158.092	124.366	177.301	1.16088	1.42564	0.891657	NM_001081150	Lonrf1	LON peptidase N-terminal domain and ring finger 1		NM_001081150
10341078	8.05848	8.06863	7.76569	8.27726	266.591	268.472	217.623	310.245	1.00706	1.42561	0.865354	---	---	---		---
10482267	9.52713	9.88483	9.49397	10.0055	737.821	945.432	721.058	1027.93	1.28138	1.42559	0.919741	NM_025592	Rpl35	ribosomal protein L35		NM_025592
10593123	5.35774	5.22326	5.27664	5.78819	41.0053	37.3559	38.7638	55.2608	0.911003	1.42558	0.675993	NM_011526	Tagln	transgelin		NM_011526
10394591	10.7946	11.1042	10.7356	11.2469	1776.18	2201.39	1705.04	2430.32	1.2394	1.42537	0.905803	NM_025586	Rpl15	ribosomal protein L15		NM_025586
10338763	10.2497	10.3839	10.0862	10.5971	1217.45	1336.13	1087.06	1549.03	1.09748	1.42497	0.862562	---	---	---		---
10343691	4.54373	4.41197	4.35279	4.86366	23.3238	21.288	20.4325	29.1143	0.912714	1.4249	0.731185	---	---	---		---
10533055	7.9368	8.37989	7.92056	8.43135	245.027	333.117	242.286	345.213	1.35951	1.42482	0.964961	NM_026886	Srrm4	serine/arginine repetitive matrix 4		NM_026886
10572533	7.76213	8.23241	7.75577	8.2662	217.087	300.749	216.133	307.874	1.38538	1.42447	0.976855	NM_001142322	Myo9b	myosin IXb		NM_001142322
10539484	9.57062	9.94246	9.51126	10.0216	760.403	983.961	729.749	1039.43	1.294	1.42437	0.946633	NM_009077	Rpl18	ribosomal protein L18		NM_009077
10552845	6.82123	7.29863	6.844	7.35372	113.082	157.437	114.882	163.565	1.39223	1.42377	0.96253	NM_001278207	Pih1d1	PIH1 domain containing 1		NM_001278207
10348493	6.84748	7.33447	6.93376	7.44345	115.159	161.397	122.256	174.061	1.40152	1.42375	0.92724	NM_001111312	Lrrfip1	leucine rich repeat (in FLII) interacting protein 1		NM_001111312
10339435	5.56295	5.07351	5.1122	5.62188	47.2733	33.6728	34.5879	49.2443	0.7123	1.42374	0.683791	---	---	---		---
10341838	4.25459	4.66066	3.9957	4.50528	19.088	25.2928	15.9523	22.7105	1.32507	1.42364	1.11371	---	---	---		---
10593508	7.34445	7.68295	7.4008	7.91022	162.517	205.493	168.991	240.554	1.26444	1.42347	0.85425	NM_029936	Ddx10	DEAD (Asp-Glu-Ala-Asp) box polypeptide 10		NM_029936
10507475	4.54462	4.68432	4.59309	5.10243	23.3382	25.7111	24.1357	34.3545	1.10167	1.42339	0.748405	ENSMUST00000180137	Gm23143	predicted gene, 23143		ENSMUST00000180137
10595183	12.4673	12.7821	12.4372	12.9465	5662.84	7043.86	5545.95	7894	1.24387	1.42338	0.892306	NM_010106	Eef1a1	eukaryotic translation elongation factor 1 alpha 1		NM_010106
10587683	4.75567	5.44102	4.7822	5.29151	27.0146	43.442	27.5159	39.1654	1.60809	1.42337	1.10919	NM_007534	Bcl2a1b	B cell leukemia/lymphoma 2 related protein A1b		NM_007534
10361897	7.63331	8.16486	7.59825	8.10712	198.543	286.991	193.777	275.731	1.44549	1.42293	1.04084	NM_010511	Ifngr1	interferon gamma receptor 1		NM_010511
10396108	8.9285	9.28105	8.99899	9.50778	487.244	622.12	511.643	727.99	1.27681	1.42285	0.854572	NM_007481	Arf6	ADP-ribosylation factor 6		NM_007481
10343155	5.33113	4.96078	4.94214	5.45089	40.2561	31.1419	30.7419	43.7402	0.773594	1.42282	0.711973	---	---	---		---
10559516	7.623	8.12157	7.56338	8.07212	197.13	278.507	189.149	269.123	1.41281	1.42281	1.03487	NM_001290409	Rdh13	retinol dehydrogenase 13 (all-trans and 9-cis)		NM_001290409
10569953	7.4509	7.5204	7.27063	7.77936	174.963	183.597	154.411	219.695	1.04935	1.42279	0.835691	NM_133968	Snapc2	small nuclear RNA activating complex, polypeptide 2		NM_133968
10404067	10.6579	10.9155	10.5173	11.0259	1615.66	1931.55	1465.62	2085.13	1.19551	1.42269	0.926344	NM_153173	Hist1h4h	histone cluster 1, H4h		NM_153173
10517287	9.23162	9.74778	9.29594	9.80446	601.164	859.754	628.573	894.205	1.43015	1.42259	0.961474	NM_207237	Man1c1	mannosidase, alpha, class 1C, member 1		NM_207237
10341201	5.54964	5.44076	5.06079	5.56928	46.8389	43.4343	33.3771	47.4809	0.927313	1.42256	0.914774	---	---	---		---
10461810	3.17298	3.17298	3.12919	3.63753	9.0191	9.0191	8.74944	12.4453	1	1.42241	0.724699	NM_146696	Olfr1477	olfactory receptor 1477		NM_146696
10359635	6.60154	6.61456	6.72521	7.23355	97.1098	97.9898	105.801	150.493	1.00906	1.42241	0.651127	NM_178883	Gorab	golgin, RAB6-interacting		NM_178883
[truncated: 33,557 more rows]

## Sheet: GO annotation 1
	Mus musculus (REF)	upload_1
GO molecular function complete	# in REF database	# in search list	expected	Fold Enrichment	+/-	P value
Unclassified	1856	3	3.58	.84	-	0.00E00
neuropeptide hormone activity	24	3	.05	> 5	+	4.39E-02
receptor binding	1417	11	2.73	4.03	+	1.71E-01
hormone activity	119	4	.23	> 5	+	2.49E-01
metalloendopeptidase inhibitor activity	11	2	.02	> 5	+	6.39E-01
metalloenzyme inhibitor activity	11	2	.02	> 5	+	6.39E-01
metalloenzyme regulator activity	13	2	.03	> 5	+	8.90E-01
regulation of cell death	1420	13	2.74	4.75	+	1.22E-02
leukocyte migration involved in inflammatory response	12	3	.02	> 5	+	1.39E-02
positive regulation of cellular metabolic process	2666	17	5.14	3.31	+	2.88E-02
regulation of apoptotic process	1298	12	2.50	4.80	+	3.08E-02
regulation of programmed cell death	1314	12	2.53	4.74	+	3.49E-02
regulation of cell proliferation	1369	12	2.64	4.55	+	5.30E-02
positive regulation of programmed cell death	536	8	1.03	> 5	+	5.56E-02
positive regulation of phosphorus metabolic process	948	10	1.83	> 5	+	7.40E-02
positive regulation of phosphate metabolic process	948	10	1.83	> 5	+	7.40E-02
positive regulation of cell death	572	8	1.10	> 5	+	8.89E-02
positive regulation of reactive oxygen species metabolic process	86	4	.17	> 5	+	1.77E-01
positive regulation of signaling	1306	11	2.52	4.37	+	2.02E-01
positive regulation of cell communication	1313	11	2.53	4.35	+	2.12E-01
positive regulation of metabolic process	3131	17	6.03	2.82	+	2.49E-01
positive regulation of cellular biosynthetic process	1658	12	3.19	3.76	+	3.58E-01
positive regulation of cellular process	4315	20	8.31	2.41	+	3.60E-01
regulation of molecular function	2244	14	4.32	3.24	+	3.64E-01
positive regulation of signal transduction	1145	10	2.21	4.53	+	3.72E-01
inflammatory response	347	6	.67	> 5	+	3.86E-01
positive regulation of biosynthetic process	1691	12	3.26	3.68	+	4.33E-01
positive regulation of apoptotic process	531	7	1.02	> 5	+	4.81E-01
response to stimulus	6962	26	13.41	1.94	+	5.20E-01
regulation of phosphate metabolic process	1476	11	2.84	3.87	+	6.14E-01
negative regulation of biological process	4091	19	7.88	2.41	+	6.17E-01
regulation of phosphorus metabolic process	1481	11	2.85	3.86	+	6.33E-01
activated T cell proliferation	7	2	.01	> 5	+	6.47E-01
negative regulation of cell proliferation	577	7	1.11	> 5	+	8.07E-01
positive regulation of adenylate cyclase activity	49	3	.09	> 5	+	8.99E-01
positive regulation of response to stimulus	1541	11	2.97	3.71	+	9.02E-01
regulation of signaling	2451	14	4.72	2.96	+	9.53E-01
regulation of cell communication	2458	14	4.74	2.96	+	9.83E-01
integrin complex	30	3	.06	> 5	+	3.26E-02
protein complex involved in cell adhesion	30	3	.06	> 5	+	3.26E-02
extracellular region	4106	18	7.91	2.28	+	3.49E-01
podosome	16	2	.03	> 5	+	5.16E-01
cell surface	760	7	1.46	4.78	+	6.59E-01

## Sheet: GO annotation 2
PANTHER Protein Class	# in REF database	# in search list	expected	Fold Enrichment	+/-	P value
neuropeptide	26	2	.05	> 5	+	2.10E-01
G-protein coupled receptor activity	301	4	.54	> 5	+	3.45E-01
leukocyte migration involved in inflammatory response	7	2	.01	> 5	+	3.66E-01
activated T cell proliferation	7	2	.01	> 5	+	3.66E-01
leukocyte chemotaxis	45	3	.08	> 5	+	3.69E-01
cell chemotaxis	57	3	.10	> 5	+	7.38E-01
skeletal muscle cell differentiation	57	3	.10	> 5	+	7.38E-01
cellular extravasation	11	2	.02	> 5	+	9.01E-01
neuropeptide hormone activity	24	3	.04	> 5	+	3.52E-02
receptor binding	1417	11	2.54	4.33	+	8.19E-02
hormone activity	119	4	.21	> 5	+	1.87E-01
metalloendopeptidase inhibitor activity	11	2	.02	> 5	+	5.52E-01
metalloenzyme inhibitor activity	11	2	.02	> 5	+	5.52E-01
metalloenzyme regulator activity	13	2	.02	> 5	+	7.70E-01
regulation of cell death	1420	13	2.54	> 5	+	4.82E-03
positive regulation of cellular metabolic process	2666	17	4.78	3.56	+	8.64E-03
leukocyte migration involved in inflammatory response	12	3	.02	> 5	+	1.11E-02
regulation of apoptotic process	1298	12	2.33	> 5	+	1.32E-02
regulation of programmed cell death	1314	12	2.35	> 5	+	1.50E-02
regulation of cell proliferation	1369	12	2.45	4.89	+	2.30E-02
positive regulation of programmed cell death	536	8	.96	> 5	+	3.14E-02
positive regulation of phosphorus metabolic process	948	10	1.70	> 5	+	3.68E-02
positive regulation of phosphate metabolic process	948	10	1.70	> 5	+	3.68E-02
positive regulation of cell death	572	8	1.03	> 5	+	5.05E-02
positive regulation of metabolic process	3131	17	5.61	3.03	+	7.99E-02
response to stimulus	6962	26	12.48	2.08	+	8.25E-02
positive regulation of cellular process	4315	20	7.73	2.59	+	9.43E-02
positive regulation of signaling	1306	11	2.34	4.70	+	9.55E-02
positive regulation of cell communication	1313	11	2.35	4.67	+	1.00E-01
positive regulation of reactive oxygen species metabolic process	86	4	.15	> 5	+	1.33E-01
regulation of molecular function	2244	14	4.02	3.48	+	1.44E-01
positive regulation of cellular biosynthetic process	1658	12	2.97	4.04	+	1.61E-01
positive regulation of signal transduction	1145	10	2.05	4.87	+	1.89E-01
positive regulation of biosynthetic process	1691	12	3.03	3.96	+	1.96E-01
inflammatory response	347	6	.62	> 5	+	2.53E-01
positive regulation of apoptotic process	531	7	.95	> 5	+	2.96E-01
regulation of phosphate metabolic process	1476	11	2.65	4.16	+	2.97E-01
regulation of phosphorus metabolic process	1481	11	2.65	4.14	+	3.06E-01
regulation of signaling	2451	14	4.39	3.19	+	3.88E-01
regulation of cell communication	2458	14	4.41	3.18	+	4.01E-01
positive regulation of response to stimulus	1541	11	2.76	3.98	+	4.40E-01
positive regulation of macromolecule metabolic process	2498	14	4.48	3.13	+	4.79E-01
negative regulation of cell proliferation	577	7	1.03	> 5	+	4.99E-01
activated T cell proliferation	7	2	.01	> 5	+	5.59E-01
positive regulation of biological process	4859	20	8.71	2.30	+	5.75E-01
positive regulation of nucleobase-containing compound metabolic process	1590	11	2.85	3.86	+	5.84E-01
positive regulation of molecular function	1318	10	2.36	4.23	+	6.21E-01
positive regulation of nitrogen compound metabolic process	1621	11	2.91	3.79	+	6.94E-01
negative regulation of biological process	4091	18	7.33	2.46	+	7.06E-01
positive regulation of adenylate cyclase activity	49	3	.09	> 5	+	7.23E-01
cell chemotaxis	139	4	.25	> 5	+	8.45E-01
regulation of reactive oxygen species metabolic process	143	4	.26	> 5	+	9.41E-01
negative regulation of cell death	867	8	1.55	> 5	+	9.60E-01
